# Supplementary material for: Photoactivated nanomotors via aggregation induced emission for enhanced phototherapy
Source: Nat Commun. 2021 Apr 6;12:2077. doi: 10.1038/s41467-021-22279-w (PMC8024279; doi:10.1038/s41467-021-22279-w)
Supplement: Supplementary file 23 — Source Data [file 41467_2021_22279_MOESM23_ESM.zip]

Archive with 30 entries (22 files):
- Raw data-NCOMMS-20-17994C-Z/
- Raw data-NCOMMS-20-17994C-Z/Raw data of Figure 2/
- Raw data-NCOMMS-20-17994C-Z/Raw data of Figure 2/AIE-Emission Curve in water-DMSO.xlsx
- Raw data-NCOMMS-20-17994C-Z/Raw data of Figure 2/DLS of AIE-Au motor.xlsx
- Raw data-NCOMMS-20-17994C-Z/Raw data of Figure 2/DLS of AIE-Ps.xlsx
- Raw data-NCOMMS-20-17994C-Z/Raw data of Figure 2/Relative AIE-Emission Intensity in water-DMSO.xlsx
- Raw data-NCOMMS-20-17994C-Z/Raw data of Figure 3/
- Raw data-NCOMMS-20-17994C-Z/Raw data of Figure 3/Confocal/
- Raw data-NCOMMS-20-17994C-Z/Raw data of Figure 3/Confocal/0 J cm-2-trajectory.xlsx
- Raw data-NCOMMS-20-17994C-Z/Raw data of Figure 3/Confocal/0.1 J cm-2-trajectory.xlsx
- Raw data-NCOMMS-20-17994C-Z/Raw data of Figure 3/Confocal/0.2 J cm-2-trajectory.xlsx
- Raw data-NCOMMS-20-17994C-Z/Raw data of Figure 3/Confocal/0.3 J cm-2-trajectory.xlsx
- Raw data-NCOMMS-20-17994C-Z/Raw data of Figure 3/Confocal/0.4 J cm-2-trajectory.xlsx
- Raw data-NCOMMS-20-17994C-Z/Raw data of Figure 3/Confocal/MSD of AIE-Au Nanomotor 20200313.xlsx
- Raw data-NCOMMS-20-17994C-Z/Raw data of Figure 3/Confocal/MSD of non-AIE Nanomotor 20200313.xlsx
- Raw data-NCOMMS-20-17994C-Z/Raw data of Figure 3/Confocal/Velocity of AIE-Au motor 20200313.xlsx
- Raw data-NCOMMS-20-17994C-Z/Raw data of Figure 3/Confocal/Velocity of non-AIE motor 20200313.xlsx
- Raw data-NCOMMS-20-17994C-Z/Raw data of Figure 3/NTA/
- Raw data-NCOMMS-20-17994C-Z/Raw data of Figure 3/NTA/NIR response (um)/
- Raw data-NCOMMS-20-17994C-Z/Raw data of Figure 3/NTA/NIR response (um)/MSD of AIE-Au nanomotor with or without NIR.xlsx
- Raw data-NCOMMS-20-17994C-Z/Raw data of Figure 3/NTA/NIR response (um)/Tracks of AIE-Au nanomotor with NIR (Normalized into um) .xlsx
- Raw data-NCOMMS-20-17994C-Z/Raw data of Figure 3/NTA/NIR response (um)/Tracks of AIE-Au nanomotor without NIR (Normalized into um).xlsx
- Raw data-NCOMMS-20-17994C-Z/Raw data of Figure 3/NTA/UV response/
- Raw data-NCOMMS-20-17994C-Z/Raw data of Figure 3/NTA/UV response/AIE-Au nanomotor MSD with 405 and 488 laser fitting curve.xlsx
- Raw data-NCOMMS-20-17994C-Z/Raw data of Figure 3/NTA/UV response/AIE-Au nanomotor MSD with 405 and 488 laser.xlsx
- Raw data-NCOMMS-20-17994C-Z/Raw data of Figure 3/NTA/UV response/AIE-Au nanomotor tracks with 405 laser.xlsx
- Raw data-NCOMMS-20-17994C-Z/Raw data of Figure 3/NTA/UV response/AIE-Au nanomotor tracks with 488 laser.xlsx
- Raw data-NCOMMS-20-17994C-Z/Raw data of Figure 4/
- Raw data-NCOMMS-20-17994C-Z/Raw data of Figure 4/PI positve cells with AIE-Au nanomotor.xlsx
- Raw data-NCOMMS-20-17994C-Z/Raw data of Figure 4/ROS increase  with AIE-Au nanomotor.xlsx
