# Supplementary material for: Photoactivated nanomotors via aggregation induced emission for enhanced phototherapy
Source: Nat Commun. 2021 Apr 6;12:2077. doi: 10.1038/s41467-021-22279-w (PMC8024279; doi:10.1038/s41467-021-22279-w)
Supplement: Supplementary file 23 — Source Data [file 41467_2021_22279_MOESM23_ESM.zip › Raw data-NCOMMS-20-17994C-Z/Raw data of Figure 2/AIE-Emission Curve in water-DMSO.xlsx]

## Sheet: Sheet1
	0.01	0.05	0.1	0.2	0.3	0.4	0.5	0.6	0.7	0.8	0.9	0.95	0.99		Normalized
420	310	537	296	260	242	234	210	204	198	204	200	194	216		0.01722	0.02983	0.01644	0.01444	0.01344	0.013	0.01167	0.01133	0.011	0.01133	0.01111	0.01078	0.012
422	319	561	306	267	248	245	216	212	202	209	206	200	222		0.01772	0.03117	0.017	0.01483	0.01378	0.01361	0.012	0.01178	0.01122	0.01161	0.01144	0.01111	0.01233
424	331	585	321	277	255	247	223	218	214	215	212	211	224		0.01839	0.0325	0.01783	0.01539	0.01417	0.01372	0.01239	0.01211	0.01189	0.01194	0.01178	0.01172	0.01244
426	337	593	329	283	263	255	226	224	214	219	214	211	232		0.01872	0.03294	0.01828	0.01572	0.01461	0.01417	0.01256	0.01244	0.01189	0.01217	0.01189	0.01172	0.01289
428	340	610	326	284	267	258	233	223	217	219	217	215	236		0.01889	0.03389	0.01811	0.01578	0.01483	0.01433	0.01294	0.01239	0.01206	0.01217	0.01206	0.01194	0.01311
430	344	606	336	288	268	259	233	222	217	223	222	212	235		0.01911	0.03367	0.01867	0.016	0.01489	0.01439	0.01294	0.01233	0.01206	0.01239	0.01233	0.01178	0.01306
432	343	611	338	291	268	258	232	227	222	221	221	214	234		0.01906	0.03394	0.01878	0.01617	0.01489	0.01433	0.01289	0.01261	0.01233	0.01228	0.01228	0.01189	0.013
434	344	618	335	285	271	258	230	224	219	224	219	214	238		0.01911	0.03433	0.01861	0.01583	0.01506	0.01433	0.01278	0.01244	0.01217	0.01244	0.01217	0.01189	0.01322
436	347	617	333	286	268	258	230	226	221	221	217	214	236		0.01928	0.03428	0.0185	0.01589	0.01489	0.01433	0.01278	0.01256	0.01228	0.01228	0.01206	0.01189	0.01311
438	342	606	335	289	264	255	228	222	218	220	219	210	233		0.019	0.03367	0.01861	0.01606	0.01467	0.01417	0.01267	0.01233	0.01211	0.01222	0.01217	0.01167	0.01294
440	338	601	334	284	266	250	224	219	212	217	217	210	228		0.01878	0.03339	0.01856	0.01578	0.01478	0.01389	0.01244	0.01217	0.01178	0.01206	0.01206	0.01167	0.01267
442	333	596	329	283	262	246	224	219	213	214	210	208	230		0.0185	0.03311	0.01828	0.01572	0.01456	0.01367	0.01244	0.01217	0.01183	0.01189	0.01167	0.01156	0.01278
444	328	578	320	278	258	242	220	218	208	210	210	202	222		0.01822	0.03211	0.01778	0.01544	0.01433	0.01344	0.01222	0.01211	0.01156	0.01167	0.01167	0.01122	0.01233
446	320	573	314	275	252	239	215	211	205	208	201	199	219		0.01778	0.03183	0.01744	0.01528	0.014	0.01328	0.01194	0.01172	0.01139	0.01156	0.01117	0.01106	0.01217
448	317	554	308	267	248	233	212	206	200	202	199	194	217		0.01761	0.03078	0.01711	0.01483	0.01378	0.01294	0.01178	0.01144	0.01111	0.01122	0.01106	0.01078	0.01206
450	307	537	304	265	243	234	207	201	195	195	194	190	210		0.01706	0.02983	0.01689	0.01472	0.0135	0.013	0.0115	0.01117	0.01083	0.01083	0.01078	0.01056	0.01167
452	302	513	292	260	243	228	206	200	192	193	190	189	204		0.01678	0.0285	0.01622	0.01444	0.0135	0.01267	0.01144	0.01111	0.01067	0.01072	0.01056	0.0105	0.01133
454	292	504	284	254	237	224	203	197	193	191	190	184	202		0.01622	0.028	0.01578	0.01411	0.01317	0.01244	0.01128	0.01094	0.01072	0.01061	0.01056	0.01022	0.01122
456	289	487	281	252	233	220	201	196	191	190	183	183	201		0.01606	0.02706	0.01561	0.014	0.01294	0.01222	0.01117	0.01089	0.01061	0.01056	0.01017	0.01017	0.01117
458	280	471	275	247	235	220	202	196	190	188	183	178	193		0.01556	0.02617	0.01528	0.01372	0.01306	0.01222	0.01122	0.01089	0.01056	0.01044	0.01017	0.00989	0.01072
460	275	455	268	243	229	219	202	195	190	189	181	178	194		0.01528	0.02528	0.01489	0.0135	0.01272	0.01217	0.01122	0.01083	0.01056	0.0105	0.01006	0.00989	0.01078
462	271	446	266	242	234	218	203	198	192	185	183	180	197		0.01506	0.02478	0.01478	0.01344	0.013	0.01211	0.01128	0.011	0.01067	0.01028	0.01017	0.01	0.01094
464	263	434	260	240	235	218	205	197	192	188	184	182	194		0.01461	0.02411	0.01444	0.01333	0.01306	0.01211	0.01139	0.01094	0.01067	0.01044	0.01022	0.01011	0.01078
466	259	421	252	239	232	220	206	202	191	189	185	181	192		0.01439	0.02339	0.014	0.01328	0.01289	0.01222	0.01144	0.01122	0.01061	0.0105	0.01028	0.01006	0.01067
468	251	404	247	237	232	219	206	203	195	188	186	179	192		0.01394	0.02244	0.01372	0.01317	0.01289	0.01217	0.01144	0.01128	0.01083	0.01044	0.01033	0.00994	0.01067
470	246	391	242	239	232	225	209	204	201	191	186	182	197		0.01367	0.02172	0.01344	0.01328	0.01289	0.0125	0.01161	0.01133	0.01117	0.01061	0.01033	0.01011	0.01094
472	237	377	232	237	238	227	217	211	205	194	191	188	198		0.01317	0.02094	0.01289	0.01317	0.01322	0.01261	0.01206	0.01172	0.01139	0.01078	0.01061	0.01044	0.011
474	231	359	228	235	241	228	223	214	211	197	190	189	199		0.01283	0.01994	0.01267	0.01306	0.01339	0.01267	0.01239	0.01189	0.01172	0.01094	0.01056	0.0105	0.01106
476	222	343	218	236	243	232	230	222	216	201	195	191	201		0.01233	0.01906	0.01211	0.01311	0.0135	0.01289	0.01278	0.01233	0.012	0.01117	0.01083	0.01061	0.01117
478	215	325	212	236	253	238	240	234	227	210	202	198	211		0.01194	0.01806	0.01178	0.01311	0.01406	0.01322	0.01333	0.013	0.01261	0.01167	0.01122	0.011	0.01172
480	206	314	206	240	259	246	250	246	239	217	208	207	217		0.01144	0.01744	0.01144	0.01333	0.01439	0.01367	0.01389	0.01367	0.01328	0.01206	0.01156	0.0115	0.01206
482	199	300	197	243	275	259	271	263	258	231	219	219	226		0.01106	0.01667	0.01094	0.0135	0.01528	0.01439	0.01506	0.01461	0.01433	0.01283	0.01217	0.01217	0.01256
484	193	288	188	253	289	276	287	278	274	244	234	233	239		0.01072	0.016	0.01044	0.01406	0.01606	0.01533	0.01594	0.01544	0.01522	0.01356	0.013	0.01294	0.01328
486	190	274	183	259	304	295	312	303	293	263	252	248	252		0.01056	0.01522	0.01017	0.01439	0.01689	0.01639	0.01733	0.01683	0.01628	0.01461	0.014	0.01378	0.014
488	181	259	179	272	324	320	337	334	326	287	266	266	271		0.01006	0.01439	0.00994	0.01511	0.018	0.01778	0.01872	0.01856	0.01811	0.01594	0.01478	0.01478	0.01506
490	175	251	172	282	352	346	377	358	355	312	293	291	294		0.00972	0.01394	0.00956	0.01567	0.01956	0.01922	0.02094	0.01989	0.01972	0.01733	0.01628	0.01617	0.01633
492	167	238	168	297	385	383	413	407	399	343	324	319	325		0.00928	0.01322	0.00933	0.0165	0.02139	0.02128	0.02294	0.02261	0.02217	0.01906	0.018	0.01772	0.01806
494	162	227	164	315	420	419	458	449	444	380	355	355	355		0.009	0.01261	0.00911	0.0175	0.02333	0.02328	0.02544	0.02494	0.02467	0.02111	0.01972	0.01972	0.01972
496	159	218	160	334	455	457	503	494	489	410	389	382	389		0.00883	0.01211	0.00889	0.01856	0.02528	0.02539	0.02794	0.02744	0.02717	0.02278	0.02161	0.02122	0.02161
498	153	207	156	358	499	511	568	556	556	466	440	429	427		0.0085	0.0115	0.00867	0.01989	0.02772	0.02839	0.03156	0.03089	0.03089	0.02589	0.02444	0.02383	0.02372
500	147	199	154	385	551	566	633	622	614	522	482	482	477		0.00817	0.01106	0.00856	0.02139	0.03061	0.03144	0.03517	0.03456	0.03411	0.029	0.02678	0.02678	0.0265
502	146	193	150	423	627	639	719	703	703	588	550	540	547		0.00811	0.01072	0.00833	0.0235	0.03483	0.0355	0.03994	0.03906	0.03906	0.03267	0.03056	0.03	0.03039
504	139	186	145	458	688	708	798	790	782	666	614	606	600		0.00772	0.01033	0.00806	0.02544	0.03822	0.03933	0.04433	0.04389	0.04344	0.037	0.03411	0.03367	0.03333
506	137	181	146	503	760	786	905	896	884	739	680	676	668		0.00761	0.01006	0.00811	0.02794	0.04222	0.04367	0.05028	0.04978	0.04911	0.04106	0.03778	0.03756	0.03711
508	132	172	144	553	848	886	1015	1000	997	824	768	766	756		0.00733	0.00956	0.008	0.03072	0.04711	0.04922	0.05639	0.05556	0.05539	0.04578	0.04267	0.04256	0.042
510	131	164	141	600	939	978	1121	1114	1121	927	868	834	840		0.00728	0.00911	0.00783	0.03333	0.05217	0.05433	0.06228	0.06189	0.06228	0.0515	0.04822	0.04633	0.04667
512	126	159	140	657	1062	1104	1268	1267	1254	1045	973	960	936		0.007	0.00883	0.00778	0.0365	0.059	0.06133	0.07044	0.07039	0.06967	0.05806	0.05406	0.05333	0.052
514	123	153	137	723	1169	1231	1416	1411	1412	1173	1075	1072	1045		0.00683	0.0085	0.00761	0.04017	0.06494	0.06839	0.07867	0.07839	0.07844	0.06517	0.05972	0.05956	0.05806
516	120	147	136	788	1306	1376	1611	1587	1603	1311	1225	1204	1176		0.00667	0.00817	0.00756	0.04378	0.07256	0.07644	0.0895	0.08817	0.08906	0.07283	0.06806	0.06689	0.06533
518	116	143	139	866	1431	1514	1770	1748	1764	1456	1350	1331	1288		0.00644	0.00794	0.00772	0.04811	0.0795	0.08411	0.09833	0.09711	0.098	0.08089	0.075	0.07394	0.07156
520	113	137	139	952	1611	1698	1950	1964	1971	1635	1515	1495	1464		0.00628	0.00761	0.00772	0.05289	0.0895	0.09433	0.10833	0.10911	0.1095	0.09083	0.08417	0.08306	0.08133
522	109	132	139	1040	1746	1856	2188	2179	2145	1806	1666	1641	1604		0.00606	0.00733	0.00772	0.05778	0.097	0.10311	0.12156	0.12106	0.11917	0.10033	0.09256	0.09117	0.08911
524	106	125	138	1123	1937	2030	2397	2383	2397	1984	1845	1781	1769		0.00589	0.00694	0.00767	0.06239	0.10761	0.11278	0.13317	0.13239	0.13317	0.11022	0.1025	0.09894	0.09828
526	104	122	139	1227	2110	2246	2679	2659	2659	2194	2034	1977	1942		0.00578	0.00678	0.00772	0.06817	0.11722	0.12478	0.14883	0.14772	0.14772	0.12189	0.113	0.10983	0.10789
528	102	118	141	1351	2319	2473	2890	2899	2888	2431	2241	2183	2149		0.00567	0.00656	0.00783	0.07506	0.12883	0.13739	0.16056	0.16106	0.16044	0.13506	0.1245	0.12128	0.11939
530	99	113	142	1451	2550	2728	3193	3208	3185	2637	2438	2427	2358		0.0055	0.00628	0.00789	0.08061	0.14167	0.15156	0.17739	0.17822	0.17694	0.1465	0.13544	0.13483	0.131
532	97	110	146	1573	2775	2955	3466	3483	3491	2891	2684	2653	2584		0.00539	0.00611	0.00811	0.08739	0.15417	0.16417	0.19256	0.1935	0.19394	0.16061	0.14911	0.14739	0.14356
534	93	106	146	1714	3003	3253	3803	3789	3796	3184	2905	2893	2809		0.00517	0.00589	0.00811	0.09522	0.16683	0.18072	0.21128	0.2105	0.21089	0.17689	0.16139	0.16072	0.15606
536	91	104	151	1830	3235	3480	4117	4152	4154	3420	3153	3105	3041		0.00506	0.00578	0.00839	0.10167	0.17972	0.19333	0.22872	0.23067	0.23078	0.19	0.17517	0.1725	0.16894
538	91	101	154	2000	3547	3813	4486	4485	4517	3768	3451	3372	3302		0.00506	0.00561	0.00856	0.11111	0.19706	0.21183	0.24922	0.24917	0.25094	0.20933	0.19172	0.18733	0.18344
540	87	99	156	2127	3803	4084	4808	4820	4820	4043	3706	3682	3586		0.00483	0.0055	0.00867	0.11817	0.21128	0.22689	0.26711	0.26778	0.26778	0.22461	0.20589	0.20456	0.19922
542	85	95	159	2305	4106	4402	5214	5173	5216	4395	4075	3995	3837		0.00472	0.00528	0.00883	0.12806	0.22811	0.24456	0.28967	0.28739	0.28978	0.24417	0.22639	0.22194	0.21317
544	85	92	166	2449	4401	4748	5597	5568	5576	4696	4316	4252	4155		0.00472	0.00511	0.00922	0.13606	0.2445	0.26378	0.31094	0.30933	0.30978	0.26089	0.23978	0.23622	0.23083
546	84	91	169	2626	4679	5070	6015	6021	6003	5001	4653	4550	4437		0.00467	0.00506	0.00939	0.14589	0.25994	0.28167	0.33417	0.3345	0.3335	0.27783	0.2585	0.25278	0.2465
548	82	87	175	2786	5037	5373	6407	6371	6412	5358	4949	4905	4739		0.00456	0.00483	0.00972	0.15478	0.27983	0.2985	0.35594	0.35394	0.35622	0.29767	0.27494	0.2725	0.26328
550	80	85	178	2939	5286	5716	6755	6742	6818	5719	5306	5128	5025		0.00444	0.00472	0.00989	0.16328	0.29367	0.31756	0.37528	0.37456	0.37878	0.31772	0.29478	0.28489	0.27917
552	74	83	183	3136	5675	6075	7174	7189	7220	6110	5628	5521	5352		0.00411	0.00461	0.01017	0.17422	0.31528	0.3375	0.39856	0.39939	0.40111	0.33944	0.31267	0.30672	0.29733
554	75	81	190	3275	5900	6397	7541	7627	7598	6376	5871	5839	5633		0.00417	0.0045	0.01056	0.18194	0.32778	0.35539	0.41894	0.42372	0.42211	0.35422	0.32617	0.32439	0.31294
556	73	79	193	3492	6271	6759	7981	7977	8056	6771	6196	6112	5942		0.00406	0.00439	0.01072	0.194	0.34839	0.3755	0.44339	0.44317	0.44756	0.37617	0.34422	0.33956	0.33011
558	72	76	198	3656	6585	7072	8334	8413	8498	7083	6545	6471	6249		0.004	0.00422	0.011	0.20311	0.36583	0.39289	0.463	0.46739	0.47211	0.3935	0.36361	0.3595	0.34717
560	71	76	206	3862	6944	7502	8857	8862	8946	7477	6940	6885	6638		0.00394	0.00422	0.01144	0.21456	0.38578	0.41678	0.49206	0.49233	0.497	0.41539	0.38556	0.3825	0.36878
562	69	74	212	4049	7239	7896	9327	9308	9348	7816	7267	7080	6979		0.00383	0.00411	0.01178	0.22494	0.40217	0.43867	0.51817	0.51711	0.51933	0.43422	0.40372	0.39333	0.38772
564	69	73	217	4248	7684	8236	9680	9735	9798	8277	7584	7548	7349		0.00383	0.00406	0.01206	0.236	0.42689	0.45756	0.53778	0.54083	0.54433	0.45983	0.42133	0.41933	0.40828
566	67	71	223	4429	7953	8603	10089	10149	10139	8636	7803	7865	7565		0.00372	0.00394	0.01239	0.24606	0.44183	0.47794	0.5605	0.56383	0.56328	0.47978	0.4335	0.43694	0.42028
568	66	69	229	4602	8287	8950	10568	10590	10643	8935	8168	8153	7899		0.00367	0.00383	0.01272	0.25567	0.46039	0.49722	0.58711	0.58833	0.59128	0.49639	0.45378	0.45294	0.43883
570	66	68	238	4808	8681	9306	10959	11035	11047	9307	8438	8449	8246		0.00367	0.00378	0.01322	0.26711	0.48228	0.517	0.60883	0.61306	0.61372	0.51706	0.46878	0.46939	0.45811
572	66	68	243	5001	8918	9588	11267	11263	11303	9551	8651	8739	8534		0.00367	0.00378	0.0135	0.27783	0.49544	0.53267	0.62594	0.62572	0.62794	0.53061	0.48061	0.4855	0.47411
574	62	66	249	5185	9237	9883	11626	11670	11730	9938	8982	9082	8809		0.00344	0.00367	0.01383	0.28806	0.51317	0.54906	0.64589	0.64833	0.65167	0.55211	0.499	0.50456	0.48939
576	62	65	252	5370	9529	10176	11922	12006	12010	10172	9352	9266	9101		0.00344	0.00361	0.014	0.29833	0.52939	0.56533	0.66233	0.667	0.66722	0.56511	0.51956	0.51478	0.50561
578	63	64	268	5514	9824	10498	12468	12404	12463	10510	9702	9562	9410		0.0035	0.00356	0.01489	0.30633	0.54578	0.58322	0.69267	0.68911	0.69239	0.58389	0.539	0.53122	0.52278
580	60	63	271	5683	10090	10726	12731	12716	12782	10807	9950	9923	9692		0.00333	0.0035	0.01506	0.31572	0.56056	0.59589	0.70728	0.70644	0.71011	0.60039	0.55278	0.55128	0.53844
582	59	61	279	5927	10369	11102	12989	13060	13073	11165	10214	10208	9959		0.00328	0.00339	0.0155	0.32928	0.57606	0.61678	0.72161	0.72556	0.72628	0.62028	0.56744	0.56711	0.55328
584	59	62	285	6044	10606	11353	13241	13345	13415	11349	10397	10451	10149		0.00328	0.00344	0.01583	0.33578	0.58922	0.63072	0.73561	0.74139	0.74528	0.6305	0.57761	0.58061	0.56383
586	58	61	290	6171	10855	11590	13668	13712	13615	11521	10535	10614	10355		0.00322	0.00339	0.01611	0.34283	0.60306	0.64389	0.75933	0.76178	0.75639	0.64006	0.58528	0.58967	0.57528
588	60	60	295	6322	11025	11894	13857	13879	13921	11763	10964	10833	10578		0.00333	0.00333	0.01639	0.35122	0.6125	0.66078	0.76983	0.77106	0.77339	0.6535	0.60911	0.60183	0.58767
590	56	60	297	6511	11339	12079	14100	14084	14101	12063	11064	11091	10814		0.00311	0.00333	0.0165	0.36172	0.62994	0.67106	0.78333	0.78244	0.78339	0.67017	0.61467	0.61617	0.60078
592	56	59	309	6630	11525	12251	14350	14387	14338	12183	11216	11165	10921		0.00311	0.00328	0.01717	0.36833	0.64028	0.68061	0.79722	0.79928	0.79656	0.67683	0.62311	0.62028	0.60672
594	56	59	314	6730	11735	12477	14499	14597	14472	12299	11452	11448	11166		0.00311	0.00328	0.01744	0.37389	0.65194	0.69317	0.8055	0.81094	0.804	0.68328	0.63622	0.636	0.62033
596	55	58	318	6855	11896	12618	14705	14715	14704	12575	11605	11612	11328		0.00306	0.00322	0.01767	0.38083	0.66089	0.701	0.81694	0.8175	0.81689	0.69861	0.64472	0.64511	0.62933
598	54	57	323	6881	11949	12736	14766	14878	14888	12684	11594	11753	11360		0.003	0.00317	0.01794	0.38228	0.66383	0.70756	0.82033	0.82656	0.82711	0.70467	0.64411	0.65294	0.63111
600	55	57	328	6956	12093	12748	14912	14974	14933	12795	11813	11674	11536		0.00306	0.00317	0.01822	0.38644	0.67183	0.70822	0.82844	0.83189	0.82961	0.71083	0.65628	0.64856	0.64089
602	55	56	331	7133	12212	12975	15068	15078	15051	12844	11868	11870	11596		0.00306	0.00311	0.01839	0.39628	0.67844	0.72083	0.83711	0.83767	0.83617	0.71356	0.65933	0.65944	0.64422
604	54	55	334	7206	12329	12986	15090	15165	15184	12832	11979	12041	11682		0.003	0.00306	0.01856	0.40033	0.68494	0.72144	0.83833	0.8425	0.84356	0.71289	0.6655	0.66894	0.649
606	53	54	340	7277	12456	13115	15230	15231	15295	13081	12111	12070	11819		0.00294	0.003	0.01889	0.40428	0.692	0.72861	0.84611	0.84617	0.84972	0.72672	0.67283	0.67056	0.65661
608	53	55	343	7372	12558	13285	15378	15390	15394	13152	12089	12090	11825		0.00294	0.00306	0.01906	0.40956	0.69767	0.73806	0.85433	0.855	0.85522	0.73067	0.67161	0.67167	0.65694
610	51	55	344	7439	12640	13239	15398	15418	15422	13179	12170	12211	11910		0.00283	0.00306	0.01911	0.41328	0.70222	0.7355	0.85544	0.85656	0.85678	0.73217	0.67611	0.67839	0.66167
612	52	53	345	7459	12756	13283	15426	15448	15418	13165	12108	12157	12014		0.00289	0.00294	0.01917	0.41439	0.70867	0.73794	0.857	0.85822	0.85656	0.73139	0.67267	0.67539	0.66744
614	52	53	352	7565	12722	13384	15453	15452	15392	13154	12141	12331	11947		0.00289	0.00294	0.01956	0.42028	0.70678	0.74356	0.8585	0.85844	0.85511	0.73078	0.6745	0.68506	0.66372
616	51	55	356	7601	12793	13306	15478	15439	15390	13283	12332	12229	11979		0.00283	0.00306	0.01978	0.42228	0.71072	0.73922	0.85989	0.85772	0.855	0.73794	0.68511	0.67939	0.6655
618	51	53	360	7590	12807	13433	15464	15513	15433	13147	12202	12256	11995		0.00283	0.00294	0.02	0.42167	0.7115	0.74628	0.85911	0.86183	0.85739	0.73039	0.67789	0.68089	0.66639
620	49	52	361	7645	12795	13382	15415	15500	15323	13215	12161	12194	11964		0.00272	0.00289	0.02006	0.42472	0.71083	0.74344	0.85639	0.86111	0.85128	0.73417	0.67561	0.67744	0.66467
622	50	51	364	7669	12775	13271	15451	15429	15454	13144	12106	12126	11915		0.00278	0.00283	0.02022	0.42606	0.70972	0.73728	0.85839	0.85717	0.85856	0.73022	0.67256	0.67367	0.66194
624	50	50	369	7674	12839	13301	15362	15312	15219	13086	12091	12141	11953		0.00278	0.00278	0.0205	0.42633	0.71328	0.73894	0.85344	0.85067	0.8455	0.727	0.67172	0.6745	0.66406
626	49	50	364	7663	12722	13262	15309	15202	15197	13019	11935	12092	11864		0.00272	0.00278	0.02022	0.42572	0.70678	0.73678	0.8505	0.84456	0.84428	0.72328	0.66306	0.67178	0.65911
628	50	51	365	7653	12745	13266	15230	15141	15018	12875	11935	12004	11728		0.00278	0.00283	0.02028	0.42517	0.70806	0.737	0.84611	0.84117	0.83433	0.71528	0.66306	0.66689	0.65156
630	50	51	365	7657	12679	13107	15036	14981	14875	12826	11891	12032	11654		0.00278	0.00283	0.02028	0.42539	0.70439	0.72817	0.83533	0.83228	0.82639	0.71256	0.66061	0.66844	0.64744
632	50	50	368	7542	12599	13046	14958	14892	14726	12650	11627	11942	11621		0.00278	0.00278	0.02044	0.419	0.69994	0.72478	0.831	0.82733	0.81811	0.70278	0.64594	0.66344	0.64561
634	48	52	371	7580	12394	12810	14694	14692	14573	12569	11613	11818	11480		0.00267	0.00289	0.02061	0.42111	0.68856	0.71167	0.81633	0.81622	0.80961	0.69828	0.64517	0.65656	0.63778
636	47	49	365	7566	12379	12735	14722	14575	14513	12520	11424	11699	11423		0.00261	0.00272	0.02028	0.42033	0.68772	0.7075	0.81789	0.80972	0.80628	0.69556	0.63467	0.64994	0.63461
638	51	49	367	7496	12263	12626	14526	14451	14388	12332	11414	11539	11259		0.00283	0.00272	0.02039	0.41644	0.68128	0.70144	0.807	0.80283	0.79933	0.68511	0.63411	0.64106	0.6255
640	47	50	360	7418	12142	12469	14263	14167	14225	12223	11412	11378	11185		0.00261	0.00278	0.02	0.41211	0.67456	0.69272	0.79239	0.78706	0.79028	0.67906	0.634	0.63211	0.62139
642	46	50	365	7437	11968	12366	14215	14118	14004	12094	11150	11274	11015		0.00256	0.00278	0.02028	0.41317	0.66489	0.687	0.78972	0.78433	0.778	0.67189	0.61944	0.62633	0.61194
644	48	49	364	7278	11816	12186	14024	13869	13866	11913	10991	11075	10882		0.00267	0.00272	0.02022	0.40433	0.65644	0.677	0.77911	0.7705	0.77033	0.66183	0.61061	0.61528	0.60456
646	47	49	360	7225	11835	12071	13833	13663	13683	11796	10828	10971	10752		0.00261	0.00272	0.02	0.40139	0.6575	0.67061	0.7685	0.75906	0.76017	0.65533	0.60156	0.6095	0.59733
648	46	51	356	7159	11679	11967	13494	13474	13377	11584	10642	10780	10627		0.00256	0.00283	0.01978	0.39772	0.64883	0.66483	0.74967	0.74856	0.74317	0.64356	0.59122	0.59889	0.59039
650	47	49	358	7047	11441	11746	13440	13198	13094	11315	10465	10561	10460		0.00261	0.00272	0.01989	0.3915	0.63561	0.65256	0.74667	0.73322	0.72744	0.62861	0.58139	0.58672	0.58111
652	47	49	350	6996	11221	11462	13149	13057	12899	11150	10283	10310	10238		0.00261	0.00272	0.01944	0.38867	0.62339	0.63678	0.7305	0.72539	0.71661	0.61944	0.57128	0.57278	0.56878
654	46	48	352	6884	10998	11296	12917	12712	12700	10916	10158	10237	10049		0.00256	0.00267	0.01956	0.38244	0.611	0.62756	0.71761	0.70622	0.70556	0.60644	0.56433	0.56872	0.55828
656	46	46	348	6796	10883	11096	12674	12491	12418	10666	9903	10123	9857		0.00256	0.00256	0.01933	0.37756	0.60461	0.61644	0.70411	0.69394	0.68989	0.59256	0.55017	0.56239	0.54761
658	44	47	337	6649	10650	10935	12406	12250	12107	10485	9641	9875	9666		0.00244	0.00261	0.01872	0.36939	0.59167	0.6075	0.68922	0.68056	0.67261	0.5825	0.53561	0.54861	0.537
660	46	48	332	6556	10438	10671	12070	12049	11821	10257	9498	9615	9459		0.00256	0.00267	0.01844	0.36422	0.57989	0.59283	0.67056	0.66939	0.65672	0.56983	0.52767	0.53417	0.5255
662	46	48	330	6475	10197	10473	11845	11688	11604	9999	9274	9405	9269		0.00256	0.00267	0.01833	0.35972	0.5665	0.58183	0.65806	0.64933	0.64467	0.5555	0.51522	0.5225	0.51494
664	45	45	330	6312	9990	10256	11472	11485	11288	9742	9072	9094	9048		0.0025	0.0025	0.01833	0.35067	0.555	0.56978	0.63733	0.63806	0.62711	0.54122	0.504	0.50522	0.50267
666	43	46	322	6148	9689	9874	11266	11074	10968	9540	8800	8849	8757		0.00239	0.00256	0.01789	0.34156	0.53828	0.54856	0.62589	0.61522	0.60933	0.53	0.48889	0.49161	0.4865
668	42	47	315	6030	9444	9591	10897	10861	10731	9208	8501	8727	8563		0.00233	0.00261	0.0175	0.335	0.52467	0.53283	0.60539	0.60339	0.59617	0.51156	0.47228	0.48483	0.47572
670	45	47	313	5886	9237	9339	10570	10475	10429	8959	8256	8516	8274		0.0025	0.00261	0.01739	0.327	0.51317	0.51883	0.58722	0.58194	0.57939	0.49772	0.45867	0.47311	0.45967
672	44	45	305	5736	8903	9084	10222	10174	9995	8722	8061	8233	8092		0.00244	0.0025	0.01694	0.31867	0.49461	0.50467	0.56789	0.56522	0.55528	0.48456	0.44783	0.45739	0.44956
674	44	44	295	5578	8702	8782	9982	9865	9678	8409	7790	7923	7847		0.00244	0.00244	0.01639	0.30989	0.48344	0.48789	0.55456	0.54806	0.53767	0.46717	0.43278	0.44017	0.43594
676	41	44	291	5417	8408	8498	9649	9583	9404	8207	7574	7621	7560		0.00228	0.00244	0.01617	0.30094	0.46711	0.47211	0.53606	0.53239	0.52244	0.45594	0.42078	0.42339	0.42
678	42	44	288	5237	8129	8283	9328	9263	9041	7834	7170	7414	7274		0.00233	0.00244	0.016	0.29094	0.45161	0.46017	0.51822	0.51461	0.50228	0.43522	0.39833	0.41189	0.40411
680	42	43	276	5092	7807	7978	9046	8827	8717	7547	7042	7160	7025		0.00233	0.00239	0.01533	0.28289	0.43372	0.44322	0.50256	0.49039	0.48428	0.41928	0.39122	0.39778	0.39028
682	40	45	267	4891	7610	7719	8626	8606	8451	7332	6759	6907	6765		0.00222	0.0025	0.01483	0.27172	0.42278	0.42883	0.47922	0.47811	0.4695	0.40733	0.3755	0.38372	0.37583
684	41	44	258	4772	7325	7384	8364	8225	8100	7075	6486	6545	6519		0.00228	0.00244	0.01433	0.26511	0.40694	0.41022	0.46467	0.45694	0.45	0.39306	0.36033	0.36361	0.36217
686	39	39	254	4574	7056	7124	7992	7840	7720	6750	6239	6409	6266		0.00217	0.00217	0.01411	0.25411	0.392	0.39578	0.444	0.43556	0.42889	0.375	0.34661	0.35606	0.34811
688	38	40	249	4461	6814	6876	7696	7537	7460	6589	6000	6197	6053		0.00211	0.00222	0.01383	0.24783	0.37856	0.382	0.42756	0.41872	0.41444	0.36606	0.33333	0.34428	0.33628
690	41	41	242	4348	6567	6647	7435	7323	7261	6312	5810	5916	5813		0.00228	0.00228	0.01344	0.24156	0.36483	0.36928	0.41306	0.40683	0.40339	0.35067	0.32278	0.32867	0.32294
692	39	39	235	4180	6369	6374	7182	7116	7041	6064	5662	5732	5686		0.00217	0.00217	0.01306	0.23222	0.35383	0.35411	0.399	0.39533	0.39117	0.33689	0.31456	0.31844	0.31589
694	40	40	236	4087	6214	6254	7031	6900	6759	5902	5453	5611	5476		0.00222	0.00222	0.01311	0.22706	0.34522	0.34744	0.39061	0.38333	0.3755	0.32789	0.30294	0.31172	0.30422
696	39	41	227	4009	6132	6072	6837	6760	6629	5785	5333	5481	5358		0.00217	0.00228	0.01261	0.22272	0.34067	0.33733	0.37983	0.37556	0.36828	0.32139	0.29628	0.3045	0.29767
698	40	39	232	3925	5934	5954	6734	6614	6460	5638	5182	5307	5264		0.00222	0.00217	0.01289	0.21806	0.32967	0.33078	0.37411	0.36744	0.35889	0.31322	0.28789	0.29483	0.29244
700	41	39	228	3849	5811	5857	6561	6405	6332	5493	5110	5165	5124		0.00228	0.00217	0.01267	0.21383	0.32283	0.32539	0.3645	0.35583	0.35178	0.30517	0.28389	0.28694	0.28467
702	41	44	226	3808	5712	5753	6420	6287	6170	5371	4955	5031	4982		0.00228	0.00244	0.01256	0.21156	0.31733	0.31961	0.35667	0.34928	0.34278	0.29839	0.27528	0.2795	0.27678
704	41	42	219	3729	5605	5579	6252	6148	6092	5259	4860	4992	4899		0.00228	0.00233	0.01217	0.20717	0.31139	0.30994	0.34733	0.34156	0.33844	0.29217	0.27	0.27733	0.27217
706	43	47	221	3622	5419	5432	6113	5939	5935	5131	4772	4842	4759		0.00239	0.00261	0.01228	0.20122	0.30106	0.30178	0.33961	0.32994	0.32972	0.28506	0.26511	0.269	0.26439
708	45	44	213	3572	5260	5313	5896	5813	5764	4953	4645	4715	4637		0.0025	0.00244	0.01183	0.19844	0.29222	0.29517	0.32756	0.32294	0.32022	0.27517	0.25806	0.26194	0.25761
710	45	45	214	3476	5162	5142	5730	5667	5574	4823	4487	4581	4502		0.0025	0.0025	0.01189	0.19311	0.28678	0.28567	0.31833	0.31483	0.30967	0.26794	0.24928	0.2545	0.25011
712	44	45	210	3393	5003	5003	5600	5483	5388	4699	4325	4465	4368		0.00244	0.0025	0.01167	0.1885	0.27794	0.27794	0.31111	0.30461	0.29933	0.26106	0.24028	0.24806	0.24267
714	46	44	207	3285	4802	4884	5346	5325	5194	4507	4188	4270	4220		0.00256	0.00244	0.0115	0.1825	0.26678	0.27133	0.297	0.29583	0.28856	0.25039	0.23267	0.23722	0.23444
716	44	44	202	3174	4699	4691	5238	5127	5057	4389	4101	4146	4101		0.00244	0.00244	0.01122	0.17633	0.26106	0.26061	0.291	0.28483	0.28094	0.24383	0.22783	0.23033	0.22783
718	45	47	201	3083	4572	4531	5062	4973	4884	4253	3930	4006	3950		0.0025	0.00261	0.01117	0.17128	0.254	0.25172	0.28122	0.27628	0.27133	0.23628	0.21833	0.22256	0.21944
720	44	44	194	2964	4403	4382	4853	4819	4704	4096	3768	3849	3798		0.00244	0.00244	0.01078	0.16467	0.24461	0.24344	0.26961	0.26772	0.26133	0.22756	0.20933	0.21383	0.211
722	46	47	188	2895	4243	4234	4697	4591	4544	3961	3648	3719	3673		0.00256	0.00261	0.01044	0.16083	0.23572	0.23522	0.26094	0.25506	0.25244	0.22006	0.20267	0.20661	0.20406
724	43	43	181	2803	4112	4096	4524	4449	4352	3804	3501	3585	3563		0.00239	0.00239	0.01006	0.15572	0.22844	0.22756	0.25133	0.24717	0.24178	0.21133	0.1945	0.19917	0.19794
726	43	47	180	2727	4012	3932	4348	4296	4225	3671	3396	3483	3442		0.00239	0.00261	0.01	0.1515	0.22289	0.21844	0.24156	0.23867	0.23472	0.20394	0.18867	0.1935	0.19122
728	44	43	173	2618	3824	3796	4210	4135	4048	3563	3269	3361	3296		0.00244	0.00239	0.00961	0.14544	0.21244	0.21089	0.23389	0.22972	0.22489	0.19794	0.18161	0.18672	0.18311
730	43	43	168	2526	3677	3652	4072	3998	3937	3425	3131	3211	3205		0.00239	0.00239	0.00933	0.14033	0.20428	0.20289	0.22622	0.22211	0.21872	0.19028	0.17394	0.17839	0.17806
732	44	41	166	2453	3573	3561	3956	3879	3798	3326	3059	3125	3083		0.00244	0.00228	0.00922	0.13628	0.1985	0.19783	0.21978	0.2155	0.211	0.18478	0.16994	0.17361	0.17128
734	40	43	162	2390	3459	3410	3811	3710	3685	3188	2948	3022	2975		0.00222	0.00239	0.009	0.13278	0.19217	0.18944	0.21172	0.20611	0.20472	0.17711	0.16378	0.16789	0.16528
736	41	42	157	2280	3331	3303	3657	3605	3503	3088	2873	2913	2864		0.00228	0.00233	0.00872	0.12667	0.18506	0.1835	0.20317	0.20028	0.19461	0.17156	0.15961	0.16183	0.15911
738	41	42	151	2230	3287	3181	3571	3486	3397	2985	2768	2823	2791		0.00228	0.00233	0.00839	0.12389	0.18261	0.17672	0.19839	0.19367	0.18872	0.16583	0.15378	0.15683	0.15506
740	40	43	150	2176	3121	3077	3394	3325	3286	2853	2654	2705	2689		0.00222	0.00239	0.00833	0.12089	0.17339	0.17094	0.18856	0.18472	0.18256	0.1585	0.14744	0.15028	0.14939
742	42	41	146	2072	2971	2941	3273	3224	3173	2775	2553	2599	2565		0.00233	0.00228	0.00811	0.11511	0.16506	0.16339	0.18183	0.17911	0.17628	0.15417	0.14183	0.14439	0.1425
744	41	39	142	1998	2911	2851	3173	3096	3030	2667	2459	2489	2480		0.00228	0.00217	0.00789	0.111	0.16172	0.15839	0.17628	0.172	0.16833	0.14817	0.13661	0.13828	0.13778
746	40	42	142	1934	2745	2735	3042	2978	2924	2551	2370	2406	2382		0.00222	0.00233	0.00789	0.10744	0.1525	0.15194	0.169	0.16544	0.16244	0.14172	0.13167	0.13367	0.13233
748	39	41	133	1894	2691	2659	2914	2855	2798	2469	2293	2322	2288		0.00217	0.00228	0.00739	0.10522	0.1495	0.14772	0.16189	0.15861	0.15544	0.13717	0.12739	0.129	0.12711
750	40	38	131	1799	2576	2559	2802	2737	2670	2360	2152	2230	2215		0.00222	0.00211	0.00728	0.09994	0.14311	0.14217	0.15567	0.15206	0.14833	0.13111	0.11956	0.12389	0.12306
752	39	39	126	1745	2496	2448	2702	2643	2570	2284	2108	2127	2099		0.00217	0.00217	0.007	0.09694	0.13867	0.136	0.15011	0.14683	0.14278	0.12689	0.11711	0.11817	0.11661
754	39	41	125	1654	2398	2330	2562	2511	2464	2183	1996	2055	2016		0.00217	0.00228	0.00694	0.09189	0.13322	0.12944	0.14233	0.1395	0.13689	0.12128	0.11089	0.11417	0.112
756	37	40	119	1594	2274	2246	2460	2426	2383	2098	1924	1992	1926		0.00206	0.00222	0.00661	0.08856	0.12633	0.12478	0.13667	0.13478	0.13239	0.11656	0.10689	0.11067	0.107
758	35	37	117	1552	2198	2135	2394	2331	2270	2016	1828	1904	1858		0.00194	0.00206	0.0065	0.08622	0.12211	0.11861	0.133	0.1295	0.12611	0.112	0.10156	0.10578	0.10322
760	34	37	114	1482	2121	2075	2303	2212	2202	1919	1781	1819	1807		0.00189	0.00206	0.00633	0.08233	0.11783	0.11528	0.12794	0.12289	0.12233	0.10661	0.09894	0.10106	0.10039
762	38	35	110	1430	2038	1988	2194	2161	2098	1832	1705	1731	1734		0.00211	0.00194	0.00611	0.07944	0.11322	0.11044	0.12189	0.12006	0.11656	0.10178	0.09472	0.09617	0.09633
764	35	34	107	1386	1942	1913	2087	2077	2013	1774	1645	1675	1658		0.00194	0.00189	0.00594	0.077	0.10789	0.10628	0.11594	0.11539	0.11183	0.09856	0.09139	0.09306	0.09211
766	36	36	101	1324	1888	1821	2019	1973	1938	1714	1570	1634	1588		0.002	0.002	0.00561	0.07356	0.10489	0.10117	0.11217	0.10961	0.10767	0.09522	0.08722	0.09078	0.08822
768	34	32	101	1281	1814	1780	1950	1903	1874	1651	1515	1554	1532		0.00189	0.00178	0.00561	0.07117	0.10078	0.09889	0.10833	0.10572	0.10411	0.09172	0.08417	0.08633	0.08511
770	33	33	96	1243	1748	1713	1876	1842	1816	1588	1455	1507	1479		0.00183	0.00183	0.00533	0.06906	0.09711	0.09517	0.10422	0.10233	0.10089	0.08822	0.08083	0.08372	0.08217
772	34	31	92	1210	1676	1635	1812	1780	1736	1508	1398	1444	1423		0.00189	0.00172	0.00511	0.06722	0.09311	0.09083	0.10067	0.09889	0.09644	0.08378	0.07767	0.08022	0.07906
774	33	31	89	1170	1630	1582	1757	1715	1667	1459	1362	1396	1384		0.00183	0.00172	0.00494	0.065	0.09056	0.08789	0.09761	0.09528	0.09261	0.08106	0.07567	0.07756	0.07689
776	32	26	89	1120	1567	1519	1681	1643	1583	1403	1297	1326	1318		0.00178	0.00144	0.00494	0.06222	0.08706	0.08439	0.09339	0.09128	0.08794	0.07794	0.07206	0.07367	0.07322
778	28	33	85	1073	1506	1486	1616	1593	1558	1374	1260	1297	1284		0.00156	0.00183	0.00472	0.05961	0.08367	0.08256	0.08978	0.0885	0.08656	0.07633	0.07	0.07206	0.07133
780	28	29	81	1052	1449	1400	1554	1531	1484	1319	1207	1234	1219		0.00156	0.00161	0.0045	0.05844	0.0805	0.07778	0.08633	0.08506	0.08244	0.07328	0.06706	0.06856	0.06772
782	29	29	83	994	1402	1362	1504	1455	1405	1240	1153	1196	1178		0.00161	0.00161	0.00461	0.05522	0.07789	0.07567	0.08356	0.08083	0.07806	0.06889	0.06406	0.06644	0.06544
784	27	25	81	954	1330	1314	1425	1378	1357	1204	1101	1145	1123		0.0015	0.00139	0.0045	0.053	0.07389	0.073	0.07917	0.07656	0.07539	0.06689	0.06117	0.06361	0.06239
786	24	26	79	914	1273	1237	1371	1321	1285	1158	1072	1079	1072		0.00133	0.00144	0.00439	0.05078	0.07072	0.06872	0.07617	0.07339	0.07139	0.06433	0.05956	0.05994	0.05956
788	26	24	68	886	1233	1191	1318	1287	1249	1090	1020	1065	1017		0.00144	0.00133	0.00378	0.04922	0.0685	0.06617	0.07322	0.0715	0.06939	0.06056	0.05667	0.05917	0.0565
790	26	27	69	845	1168	1119	1241	1215	1187	1035	953	1008	985		0.00144	0.0015	0.00383	0.04694	0.06489	0.06217	0.06894	0.0675	0.06594	0.0575	0.05294	0.056	0.05472
792	24	24	67	813	1108	1088	1199	1170	1120	1015	917	964	946		0.00133	0.00133	0.00372	0.04517	0.06156	0.06044	0.06661	0.065	0.06222	0.05639	0.05094	0.05356	0.05256
794	23	27	67	777	1055	1038	1131	1109	1094	949	888	899	890		0.00128	0.0015	0.00372	0.04317	0.05861	0.05767	0.06283	0.06161	0.06078	0.05272	0.04933	0.04994	0.04944
796	24	22	69	723	1007	979	1082	1038	1008	905	834	853	837		0.00133	0.00122	0.00383	0.04017	0.05594	0.05439	0.06011	0.05767	0.056	0.05028	0.04633	0.04739	0.0465
798	22	24	61	689	949	931	1014	985	956	851	785	826	794		0.00122	0.00133	0.00339	0.03828	0.05272	0.05172	0.05633	0.05472	0.05311	0.04728	0.04361	0.04589	0.04411
800	24	24	56	662	906	888	957	936	908	812	740	790	752		0.00133	0.00133	0.00311	0.03678	0.05033	0.04933	0.05317	0.052	0.05044	0.04511	0.04111	0.04389	0.04178
