# Supplementary material for: Photoactivated nanomotors via aggregation induced emission for enhanced phototherapy
Source: Nat Commun. 2021 Apr 6;12:2077. doi: 10.1038/s41467-021-22279-w (PMC8024279; doi:10.1038/s41467-021-22279-w)
Supplement: Supplementary file 23 — Source Data [file 41467_2021_22279_MOESM23_ESM.zip › Raw data-NCOMMS-20-17994C-Z/Raw data of Figure 2/DLS of AIE-Ps.xlsx]

## Sheet: Sheet1
X Intensity	Record 18: PEG2KPTMCAIE14 2mgml 0.5mLTHF+1.5mL MQ 1ml/h after dialysis 3
0.4	0
0.463	0
0.536	0
0.621	0
0.719	0
0.833	0
0.965	0
1.12	0
1.29	0
1.5	0
1.74	0
2.01	0
2.33	0
2.7	0
3.12	0
3.62	0
4.19	0
4.85	0
5.61	0
6.5	0
7.53	0
8.72	0
10.1	0
11.7	0
13.5	0
15.7	0
18.2	0
21	0
24.4	0
28.2	0
32.7	0
37.8	0
43.8	0
50.7	0
58.8	0
68.1	0
78.8	0
91.3	0
106	0
122	0
142	0
164	0
190	0.988
220	6.19
255	13.2
295	18.8
342	20.5
396	18.2
459	13
531	6.92
615	2.19
712	0
825	0
955	0
1110	0
1280	0
1480	0
1720	0
1990	0
2300	0
2670	0
3090	0
3580	0
4150	0
4800	0
5560	0
6440	0
7460	0
8630	0
