# Supplementary material for: Photoactivated nanomotors via aggregation induced emission for enhanced phototherapy
Source: Nat Commun. 2021 Apr 6;12:2077. doi: 10.1038/s41467-021-22279-w (PMC8024279; doi:10.1038/s41467-021-22279-w)
Supplement: Supplementary file 23 — Source Data [file 41467_2021_22279_MOESM23_ESM.zip › Raw data-NCOMMS-20-17994C-Z/Raw data of Figure 2/Relative AIE-Emission Intensity in water-DMSO.xlsx]

## Sheet: Sheet1
water	W/D	relative emission
1	0.010101	0.00315846
5	0.0526316	0.00335587
10	0.111111	0.0232937
20	0.25	0.493185
30	0.428571	0.825416
40	0.666667	0.863283
50	1	0.99444
60	1.5	0.999921
70	2.33333	0.988506
80	4	0.852518
90	9	0.784518
95	19	0.786643
99	99	0.771815
