# Supplementary material for: Photoactivated nanomotors via aggregation induced emission for enhanced phototherapy
Source: Nat Commun. 2021 Apr 6;12:2077. doi: 10.1038/s41467-021-22279-w (PMC8024279; doi:10.1038/s41467-021-22279-w)
Supplement: Supplementary file 23 — Source Data [file 41467_2021_22279_MOESM23_ESM.zip › Raw data-NCOMMS-20-17994C-Z/Raw data of Figure 3/Confocal/0 J cm-2-trajectory.xlsx]

## Sheet: Sheet1
x	y	x	y	x	y	x	y	x	y	x	y	x	y	x	y	x	y	x	y	x	y	x	y	x	y	x	y	x	y
73.332	12.096	99.036	116.046	30.996	128.898	92.988	164.808	175.77	100.548	148.176	180.684	143.64	37.8	34.02	53.298	29.106	167.832	110.754	144.018	127.008	36.666	23.814	168.966	86.94	154.98	87.696	179.172	89.586	131.922
74.466	13.608	99.414	118.314	26.46	132.3	92.232	169.344	175.77	97.146	153.468	184.086	144.018	37.422	31.752	55.566	24.57	173.124	110.754	144.396	125.496	39.312	26.838	168.966	88.074	157.626	89.964	182.952	93.744	127.764
75.6	15.12	101.682	120.96	28.728	133.812	90.342	167.076	170.478	101.304	151.578	179.928	146.286	35.91	34.02	55.188	24.57	168.21	116.424	146.286	120.204	38.934	25.704	172.368	89.208	154.98	89.586	182.196	93.366	132.678
76.356	17.388	105.462	123.984	24.192	131.922	85.806	168.966	174.258	100.17	153.846	179.928	148.176	32.13	32.886	55.566	24.948	168.966	116.802	149.688	118.314	38.178	23.436	173.88	86.184	153.09	91.476	179.172	96.39	136.08
77.112	21.168	108.486	125.118	27.972	133.056	80.892	168.588	172.368	102.816	153.468	183.33	154.602	32.508	36.288	54.054	26.46	167.832	119.826	150.066	122.094	32.886	25.326	178.038	85.428	148.554	94.5	184.464	92.988	137.592
78.246	25.704	109.998	126.252	27.972	132.3	82.404	168.588	175.014	107.73	151.578	182.952	164.052	30.618	36.288	57.834	26.082	173.88	121.338	150.066	126.63	35.91	26.082	185.22	92.61	147.798	89.208	179.55	90.72	138.348
