# Supplementary material for: Photoactivated nanomotors via aggregation induced emission for enhanced phototherapy
Source: Nat Commun. 2021 Apr 6;12:2077. doi: 10.1038/s41467-021-22279-w (PMC8024279; doi:10.1038/s41467-021-22279-w)
Supplement: Supplementary file 23 — Source Data [file 41467_2021_22279_MOESM23_ESM.zip › Raw data-NCOMMS-20-17994C-Z/Raw data of Figure 3/Confocal/0.1 J cm-2-trajectory.xlsx]

## Sheet: Sheet1
X	Y	X	Y	X	Y	X	Y	X	Y	X	Y	X	Y	X	Y	X	Y	X	Y	X	Y	X	Y	X	Y	X	Y	X	Y
34.02	92.232	94.122	177.282	27.594	169.722	104.328	75.222	64.26	4.158	111.888	136.836	7.182	17.766	128.142	71.442	89.586	109.242	139.482	127.386	22.68	130.032	11.718	98.28	125.118	40.068	178.038	49.518	37.044	126.63
34.02	82.782	82.404	171.612	38.178	156.492	113.778	74.466	73.332	9.072	134.946	139.86	38.556	26.46	133.812	76.356	100.926	101.304	141.75	128.52	14.364	141.372	23.814	83.538	146.286	38.934	170.856	60.102	47.25	140.994
28.35	75.222	99.792	168.966	39.312	152.334	119.826	80.136	84.672	6.804	159.138	135.702	40.446	16.632	147.042	72.576	111.132	85.806	134.568	116.046	19.656	145.908	38.934	76.734	154.224	23.814	177.66	54.81	46.494	149.31
20.034	75.222	83.538	174.258	41.202	132.3	123.606	85.806	88.074	13.986	167.454	127.008	44.226	10.206	162.162	62.748	113.4	96.012	142.884	126.63	29.484	148.554	23.058	92.988	165.186	20.412	166.32	63.126	40.824	143.262
20.034	77.49	89.586	173.502	49.518	131.166	129.276	91.098	89.208	18.9	164.808	127.386	49.518	13.23	167.076	69.552	124.362	100.17	145.908	116.046	32.886	147.798	35.532	94.878	160.65	21.924	179.928	65.016	31.752	148.176
15.876	66.15	81.648	172.746	57.078	127.764	143.262	95.256	104.328	17.01	158.004	121.716	58.968	24.57	170.856	68.04	134.568	88.452	156.492	109.62	49.14	144.774	31.752	89.964	155.358	18.144	179.55	74.088	31.374	155.736
