# Supplementary material for: Photoactivated nanomotors via aggregation induced emission for enhanced phototherapy
Source: Nat Commun. 2021 Apr 6;12:2077. doi: 10.1038/s41467-021-22279-w (PMC8024279; doi:10.1038/s41467-021-22279-w)
Supplement: Supplementary file 23 — Source Data [file 41467_2021_22279_MOESM23_ESM.zip › Raw data-NCOMMS-20-17994C-Z/Raw data of Figure 3/Confocal/0.2 J cm-2-trajectory.xlsx]

## Sheet: Sheet1
X	Y	X	Y	X	Y	X	Y	X	Y	X	Y	X	Y	X	Y	X	Y	X	Y	X	Y	X	Y	X	Y	X	Y	X	Y
27.216	138.348	36.288	143.64	145.53	29.862	145.53	114.534	29.106	116.424	66.15	99.792	122.094	30.996	177.282	55.944	80.136	116.046	177.282	59.724	35.154	175.77	47.25	122.094	44.982	121.338	97.146	188.244	107.352	154.98
40.824	133.056	44.226	161.784	135.702	29.106	131.166	123.606	36.288	123.606	89.208	88.074	138.726	14.742	139.482	46.116	87.696	136.836	141.75	46.116	30.996	149.688	35.91	128.898	41.958	103.572	111.132	183.33	76.734	138.726
25.704	137.97	33.642	164.808	136.458	20.79	122.472	127.764	34.02	158.76	94.122	99.036	121.716	1.512	152.334	46.872	98.658	141.372	156.114	47.25	42.714	144.018	52.92	137.592	59.346	116.424	123.228	174.636	62.748	120.582
39.312	143.64	43.848	149.31	125.496	30.618	133.434	111.51	37.422	174.636	86.184	101.304	110.376	4.536	178.794	51.786	117.18	131.166	170.1	52.542	43.848	125.496	55.566	147.42	57.456	88.452	123.228	190.89	66.528	119.448
12.852	145.53	57.456	147.42	134.568	14.364	154.224	119.448	40.446	179.55	97.902	86.184	106.596	10.206	191.268	47.628	128.52	132.678	185.598	59.724	37.044	108.864	49.896	138.348	89.586	88.452	135.702	189.378	82.404	100.926
30.996	128.898	61.992	144.774	147.042	28.728	140.238	138.348	57.456	172.746	111.888	86.562	105.462	1.512	191.268	54.81	131.922	119.448	191.646	44.982	56.7	114.156	42.336	142.884	102.438	86.94	116.046	181.818	76.356	97.146
