# Supplementary material for: Photoactivated nanomotors via aggregation induced emission for enhanced phototherapy
Source: Nat Commun. 2021 Apr 6;12:2077. doi: 10.1038/s41467-021-22279-w (PMC8024279; doi:10.1038/s41467-021-22279-w)
Supplement: Supplementary file 23 — Source Data [file 41467_2021_22279_MOESM23_ESM.zip › Raw data-NCOMMS-20-17994C-Z/Raw data of Figure 3/Confocal/0.3 J cm-2-trajectory.xlsx]

## Sheet: Sheet1
X	Y	X	Y	X	Y	X	Y	X	Y	X	Y	X	Y	X	Y	X	Y	X	Y	X	Y	X	Y	X	Y	X	Y	X	Y
86.184	172.746	9.072	161.784	154.98	130.788	168.966	58.59	31.374	70.308	61.614	57.078	64.26	142.128	88.83	51.786	32.13	17.388	91.098	162.162	120.582	145.908	159.516	137.97	140.994	154.98	106.596	154.98	61.236	85.806
109.998	164.052	32.508	175.014	138.726	92.988	182.196	44.604	59.346	58.212	38.934	43.848	75.222	170.856	101.304	79.758	28.35	18.144	80.892	143.64	132.3	145.908	137.592	142.884	168.588	148.932	98.28	136.836	85.05	74.088
107.352	140.994	69.93	174.258	127.764	90.72	165.186	29.106	81.27	48.384	61.236	43.092	83.916	150.444	114.912	99.792	19.656	46.116	105.84	144.774	112.266	127.008	118.314	131.922	162.918	143.262	90.342	161.784	106.218	68.796
133.056	161.406	53.676	169.722	125.496	105.84	145.908	17.766	91.098	58.968	41.202	46.116	86.184	164.43	130.788	96.012	48.384	42.714	116.424	152.334	145.53	123.228	113.4	109.998	164.808	160.272	83.916	143.262	121.716	76.734
136.836	175.392	46.116	161.784	137.97	94.5	128.142	8.694	95.634	72.198	61.992	30.996	77.868	144.018	144.774	98.658	43.47	18.9	130.41	150.444	157.248	139.104	93.366	100.17	185.598	158.382	108.864	147.42	136.836	90.342
116.802	185.22	26.082	152.334	142.506	99.036	135.702	20.412	85.806	71.82	59.724	19.656	63.882	155.358	155.358	94.878	38.556	9.828	170.856	151.956	176.148	133.434	89.964	91.098	166.32	163.674	121.716	153.846	135.702	98.28
