# Supplementary material for: Photoactivated nanomotors via aggregation induced emission for enhanced phototherapy
Source: Nat Commun. 2021 Apr 6;12:2077. doi: 10.1038/s41467-021-22279-w (PMC8024279; doi:10.1038/s41467-021-22279-w)
Supplement: Supplementary file 23 — Source Data [file 41467_2021_22279_MOESM23_ESM.zip › Raw data-NCOMMS-20-17994C-Z/Raw data of Figure 3/Confocal/0.4 J cm-2-trajectory.xlsx]

## Sheet: Sheet1
X	Y	X	Y	X	Y	X	Y	X	Y	X	Y	X	Y	X	Y	X	Y	X	Y	X	Y	X	Y	X	Y	X	Y	X	Y
133.434	4.914	146.286	85.806	140.994	105.084	148.932	109.242	107.352	181.818	35.154	108.486	100.548	38.934	63.126	75.222	90.342	123.228	110.754	127.386	10.206	68.418	142.128	174.258	95.256	147.42	31.374	40.068	103.194	129.276
109.998	28.728	149.31	110.376	141.75	138.726	154.602	141.75	70.308	176.526	11.34	103.572	117.936	28.35	41.958	85.05	109.998	124.362	113.778	143.64	37.044	67.662	127.386	149.31	122.094	128.52	31.374	17.766	111.132	125.496
72.576	9.828	140.994	134.946	162.162	136.836	169.722	136.836	72.954	178.038	29.862	144.018	101.682	50.652	53.298	104.328	131.544	125.118	88.074	147.42	56.322	95.256	137.592	134.19	121.338	142.506	55.188	21.924	128.52	123.606
58.968	27.972	138.348	173.502	178.794	115.668	179.55	119.07	68.418	164.052	43.848	131.166	105.462	16.632	75.6	122.85	139.86	111.132	114.912	131.166	48.006	121.716	153.09	118.692	129.654	165.186	27.972	29.106	148.554	127.386
35.91	28.728	125.496	178.416	182.196	134.946	182.196	134.19	54.432	164.052	50.274	116.424	136.458	17.01	89.586	123.228	129.276	89.208	123.228	141.372	49.518	135.702	149.31	96.39	130.41	150.822	41.202	20.034	167.076	153.846
43.092	11.718	117.18	151.2	180.684	105.084	182.196	106.596	42.336	180.684	71.442	128.898	144.018	28.35	104.706	132.678	113.778	74.466	130.41	165.186	49.14	144.774	168.21	109.62	108.486	170.856	37.8	63.882	176.526	175.014
