# Supplementary material for: Photoactivated nanomotors via aggregation induced emission for enhanced phototherapy
Source: Nat Commun. 2021 Apr 6;12:2077. doi: 10.1038/s41467-021-22279-w (PMC8024279; doi:10.1038/s41467-021-22279-w)
Supplement: Supplementary file 23 — Source Data [file 41467_2021_22279_MOESM23_ESM.zip › Raw data-NCOMMS-20-17994C-Z/Raw data of Figure 3/Confocal/MSD of AIE-Au Nanomotor 20200313.xlsx]

## Sheet: Sheet1
Energy	0	0.01	0.03	0.04	0.05
J cm-2	0	0.1	0.2	0.3	0.4
0	2.12177	27.3107	54.0859	24.2821	35.6554
0.5	2.8733	39.0161	80.7005	59.1578	91.7488
1	3.74641	52.0277	109.544	98.3176	152.085
1.5	4.7411	66.3454	140.616	141.762	216.665
2	5.85737	81.9692	173.918	189.49	285.487
2.5	7.09522	98.8991	209.448	241.502	358.553
3	8.45466	117.135	247.207	297.799	435.862
3.5	9.93567	136.677	287.195	358.38	517.413
4	11.5383	157.526	329.412	423.244	603.208
4.5	13.2625	179.68	373.857	492.394	693.246
5	15.1082	203.141	420.532	565.827	787.527
5.5	17.0756	227.907	469.435	643.544	886.051
6	19.1645	253.98	520.567	725.546	988.818
6.5	21.375	281.359	573.928	811.832	1095.83
7	23.7071	310.044	629.518	902.402	1207.08
7.5	26.1608	340.035	687.337	997.256	1322.58
8	28.736	371.333	747.385	1096.39	1442.32
8.5	31.4329	403.936	809.662	1199.82	1566.3
9	34.2513	437.846	874.167	1307.52	1694.52
9.5	37.1913	473.061	940.901	1419.51	1826.99
10	40.2529	509.583	1009.86	1535.79	1963.7
