# Supplementary material for: Photoactivated nanomotors via aggregation induced emission for enhanced phototherapy
Source: Nat Commun. 2021 Apr 6;12:2077. doi: 10.1038/s41467-021-22279-w (PMC8024279; doi:10.1038/s41467-021-22279-w)
Supplement: Supplementary file 23 — Source Data [file 41467_2021_22279_MOESM23_ESM.zip › Raw data-NCOMMS-20-17994C-Z/Raw data of Figure 3/Confocal/MSD of non-AIE Nanomotor 20200313.xlsx]

## Sheet: Sheet1
Energy	0	0.01	0.03	0.04	0.05
J cm-2	0	0.1	0.2	0.3	0.4
0	-2.06053	5.74338	3.70276	9.48247	5.16114
0.5	-0.40471	8.06796	20.134	26.8755	31.7964
1	1.33169	11.1011	37.825	46.8428	62.921
1.5	3.14865	14.8428	56.7757	69.3845	98.5351
2	5.04618	19.293	76.9861	94.5004	138.639
2.5	7.02429	24.4518	98.4562	122.191	183.232
3	9.08296	30.3192	121.186	152.455	232.314
3.5	11.2222	36.8951	145.176	185.294	285.886
4	13.442	44.1796	170.425	220.707	343.947
4.5	15.7424	52.1726	196.934	258.695	406.498
5	18.1234	60.8742	224.702	299.256	473.538
5.5	20.5849	70.2843	253.731	342.392	545.068
6	23.127	80.403	284.019	388.103	621.087
6.5	25.7496	91.2303	315.566	436.387	701.596
7	28.4529	102.766	348.374	487.246	786.594
7.5	31.2367	115.01	382.441	540.68	876.081
8	34.1011	127.963	417.768	596.687	970.058
8.5	37.046	141.625	454.354	655.269	1068.52
9	40.0715	155.995	492.2	716.425	1171.48
9.5	43.1776	171.073	531.306	780.156	1278.93
10	46.3643	186.861	571.672	846.461	1390.86
