# Supplementary material for: Photoactivated nanomotors via aggregation induced emission for enhanced phototherapy
Source: Nat Commun. 2021 Apr 6;12:2077. doi: 10.1038/s41467-021-22279-w (PMC8024279; doi:10.1038/s41467-021-22279-w)
Supplement: Supplementary file 23 — Source Data [file 41467_2021_22279_MOESM23_ESM.zip › Raw data-NCOMMS-20-17994C-Z/Raw data of Figure 3/Confocal/Velocity of AIE-Au motor 20200313.xlsx]

## Sheet: Sheet1
J cm-2	average	SD
0	0.9211	0.17988
0.1	2.80755	0.48978
0.2	4.08336	0.6493
0.3	4.88084	0.60919
0.4	5.61883	0.7292
