# Supplementary material for: Photoactivated nanomotors via aggregation induced emission for enhanced phototherapy
Source: Nat Commun. 2021 Apr 6;12:2077. doi: 10.1038/s41467-021-22279-w (PMC8024279; doi:10.1038/s41467-021-22279-w)
Supplement: Supplementary file 23 — Source Data [file 41467_2021_22279_MOESM23_ESM.zip › Raw data-NCOMMS-20-17994C-Z/Raw data of Figure 3/Confocal/Velocity of non-AIE motor 20200313.xlsx]

## Sheet: Sheet1
J cm-2	average	SD
0	0.99222	0.23581
0.1	2.25552	0.59624
0.2	2.96968	0.79859
0.3	3.42511	0.70759
0.4	3.88441	0.6686
