# Supplementary material for: Photoactivated nanomotors via aggregation induced emission for enhanced phototherapy
Source: Nat Commun. 2021 Apr 6;12:2077. doi: 10.1038/s41467-021-22279-w (PMC8024279; doi:10.1038/s41467-021-22279-w)
Supplement: Supplementary file 23 — Source Data [file 41467_2021_22279_MOESM23_ESM.zip › Raw data-NCOMMS-20-17994C-Z/Raw data of Figure 3/NTA/NIR response (um)/MSD of AIE-Au nanomotor with or without NIR.xlsx]

## Sheet: Sheet1
	without NIR	With NIR (1W)
0.03	2.42911	2.581
0.06	4.26696	5.44468
0.09	6.14304	8.92665
0.12	8.05734	13.0269
0.15	10.0099	17.7454
0.18	12.0007	23.0822
0.21	14.0297	29.0373
0.24	16.0969	35.6107
0.27	18.2024	42.8024
0.3	20.3461	50.6123
0.33	22.528	59.0405
0.36	24.7482	68.087
0.39	27.0066	77.7518
0.42	29.3032	88.0349
0.45	31.6381	98.9362
0.48	34.0112	110.456
0.51	36.4225	122.594
