# Supplementary material for: Photoactivated nanomotors via aggregation induced emission for enhanced phototherapy
Source: Nat Commun. 2021 Apr 6;12:2077. doi: 10.1038/s41467-021-22279-w (PMC8024279; doi:10.1038/s41467-021-22279-w)
Supplement: Supplementary file 23 — Source Data [file 41467_2021_22279_MOESM23_ESM.zip › Raw data-NCOMMS-20-17994C-Z/Raw data of Figure 3/NTA/NIR response (um)/Tracks of AIE-Au nanomotor with NIR (Normalized into um) .xlsx]

## Sheet: Sheet1
X	Y	X	Y	X	Y	X	Y	X	Y	X	Y	X	Y	X	Y	X	Y	X	Y	X	Y	X	Y	X	Y	X	Y	X	Y	X	Y	X	Y	X	Y	X	Y	X	Y	X	Y	X	Y	X	Y	X	Y	X	Y
0	0	0	0	0	0	0	0	0	0	0	0	0	0	0	0	0	0	0	0	0	0	0	0	0	0	0	0	0	0	0	0	0	0	0	0	0	0	0	0	0	0	0	0	0	0	0	0	0	0
0.9093	-0.948	0.8352	-1.9533	-0.52833	0.2703	-0.6261	0.0348	0.4953	-0.3867	0.582	0.816	0.5634	-0.8616	1.6185	-0.0315	0.0285	-0.5277	0.9624	-0.6501	-0.5097	-1.1493	0.8025	-0.1308	-0.5937	0.2316	0.0738	1.0365	0.1443	1.7586	0.4548	-1.5054	0.8256	-0.8379	0.89805	0.5412	-0.74166	0.0612	0.3786	-0.3942	2.5146	-0.2196	0.9186	-0.4122	0.0249	-0.6171	-0.4236	-1.5828	0.6192	-0.5022
2.7957	-2.2122	0.5325	-1.3545	-1.05126	-0.4266	-0.2361	-0.7671	0.3549	-2.1153	0.243	-0.3111	1.1367	-2.8314	0.273	0.1131	0.2382	-1.4208	1.0482	-1.5735	-0.6069	-1.8189	1.5522	-1.6521	0.0312	-1.3497	0.2886	1.0809	-0.7929	-0.4272	0.5547	-1.3413	2.3658	-2.0919	0.74943	0.7782	1.46583	0.6324	2.2218	-0.3831	2.9334	-0.1941	0.9501	-0.4959	-0.969	-1.449	-0.9882	-0.177	1.8363	-1.2834
1.2807	-1.4937	1.296	-3.4242	0.70791	-0.6717	-0.4536	-1.3989	0.7845	-0.24	0.8913	-1.0578	1.9665	-3.1854	0.2931	0.2628	0.4641	-1.1793	1.5963	-1.605	0.384	-1.4631	3.7353	-2.34	0.4317	-0.69	0.8004	0.5643	1.2906	-2.5758	-0.1356	-1.8654	2.8863	-1.6665	1.50297	-0.0597	2.32209	-0.3357	1.6473	-0.6741	3.7956	-0.6417	2.0709	-1.8786	-0.3072	-1.9311	-0.8271	-0.4533	0.777	-1.1184
1.0116	-0.42	1.7067	-4.1958	1.59549	-1.7097	-1.5054	-1.5801	1.6266	0.5259	0.6108	-1.461	-0.165	-5.0217	0.4644	-0.0648	0.3921	-1.4409	1.0527	-2.364	1.2324	-2.9307	3.5991	-3.1875	0.4338	0.0444	0.9969	-0.0894	1.953	-0.8934	0.4917	-1.9077	1.935	-3.0507	2.1654	-0.9264	3.24285	0.1299	2.2599	-1.1325	4.7142	-1.4346	2.247	-3.252	-0.4608	-2.7339	-0.5616	-0.7365	1.6305	-1.3017
2.3595	-0.1932	0.8838	-5.0853	2.17578	-0.7077	-0.6666	-0.8202	2.0112	-0.2631	1.0749	-1.7361	0.1911	-6.81	0.8865	-0.7893	-0.0198	-2.2599	1.0731	-2.5878	2.2767	-2.8116	4.0251	-0.9339	1.4013	-1.8351	1.8342	-1.4814	2.0022	0.6189	0.891	-2.7165	1.428	-3.8199	3.0651	-0.5994	3.7527	-0.7842	2.3325	-2.6784	4.2615	-1.8561	2.6037	-3.5598	1.0191	-1.9548	0.6627	-1.6857	2.2527	-2.1825
2.9019	-1.815	-1.035	-5.7462	2.27106	-0.8595	-1.3968	-1.1805	0.8775	-1.9014	1.7151	-1.5501	0.2331	-9.2013	2.3784	-1.1712	0.873	-2.4363	1.9125	-3.1743	2.7522	-3.1353	4.7796	-0.4491	1.4271	-1.302	2.9586	-1.7205	4.4847	-0.0159	0.7386	-2.6529	1.2063	-5.2746	3.68418	-1.7793	3.70776	-0.4686	2.3697	-3.1488	3.8877	-3.045	1.6824	-4.8708	0.2907	-3.2601	0.1806	-2.1264	3.0183	-1.7172
3.8727	-2.1801	-1.2834	-5.6661	2.11026	-2.5476	0.0432	-0.7002	2.8164	-2.013	1.8099	-1.4136	-0.0252	-11.4039	2.538	-1.923	2.6337	-2.4948	2.6895	-3.9162	3.3078	-2.802	6.3783	-0.855	1.4166	-2.2242	3.7128	-1.5834	3.3771	0.1323	0.8847	-2.0046	1.923	-5.1597	4.20012	-1.914	5.67912	-0.273	1.8783	-2.9007	5.0733	-4.0005	1.9881	-5.4222	0.4005	-3.6276	-0.7878	-2.0706	3.063	-3.9894
4.3443	-1.8501	0.9126	-5.988	1.41759	-4.3644	-0.3432	-1.2336	2.4249	-3.1461	2.8425	-1.5195	0.9888	-12.1596	2.1189	-2.2527	0.4416	-2.343	3.9147	-4.4487	3.4692	-3.0936	7.794	-1.1394	1.6881	-3.3645	4.3251	-1.8465	2.7072	1.0806	0.9723	-2.865	3.651	-5.7522	3.14061	-1.3686	6.15459	-0.9096	2.2758	-3.9111	3.9039	-3.6219	2.5434	-6.7743	1.2654	-6.3513	-0.4749	-2.9166	4.6944	-3.0942
4.0311	-2.4324	0.5385	-5.7246	-0.47859	-3.5952	-0.0762	-1.4307	0.8976	-2.481	3.4593	-1.53	0.5085	-11.4264	4.1418	-2.8758	1.1727	-2.4996	3.7362	-5.6646	3.006	-1.8666	6.2325	-1.4559	2.631	-3.2061	4.1052	-2.376	3.3252	-0.8613	1.5765	-2.5953	3.4158	-5.7987	3.6405	-2.4717	6.64476	-1.0311	3.9486	-4.5129	4.8276	-2.6667	1.7211	-6.486	-0.3393	-7.6221	-0.2535	-2.4606	3.858	-2.8782
4.0053	-1.6755	1.5807	-6.8259	-0.86517	-3.648	-0.0306	-1.5564	0.6519	-3.3069	4.3881	-3.3444	-1.5801	-11.3256	5.8206	-2.3733	0.7749	-2.4135	3.3447	-5.1837	3.297	-1.734	9.3294	-2.7129	2.9694	-4.2963	5.5446	-3.9288	3.6288	-2.592	1.6599	-2.0988	4.2816	-6.2976	2.30184	-3.2085	7.75674	-1.2165	4.0023	-5.3532	4.2627	-2.7063	2.6853	-7.416	0.357	-6.9417	-0.2919	-1.7817	5.1006	-4.02
4.2696	-2.1675	1.332	-7.7388	-0.56976	-5.1744	1.0605	-1.2684	1.5117	-3.5358	4.0203	-3.4995	-0.3378	-10.7832	6.5985	-1.5423	1.1736	-1.9767	3.0336	-5.8557	3.9984	-2.3283	10.0404	-3.8511	3.252	-5.4981	6.4305	-3.6558	2.6616	-3.6288	2.9454	-3.1341	4.3611	-7.0965	3.39219	-3.6267	8.88384	-1.8828	4.1199	-5.595	3.7059	-4.0464	2.6883	-8.9772	2.1894	-7.9311	1.1157	-0.9459	6.8592	-4.2249
4.2384	-1.1355	1.6515	-8.5614	0.95064	-6.2115	2.4432	-1.1523	1.9881	-3.1623	4.7982	-3.9285	-1.5015	-11.1696	7.9488	-1.5777	2.5386	-2.6649	2.9325	-6.5055	3.3519	-4.0374	11.1099	-4.0353	3.3471	-6.0447	6.8898	-5.0421	1.7649	-4.0404	3.6915	-4.4097	4.536	-8.0418	4.27605	-5.6682	8.28198	-2.0418	3.7548	-6.3009	3.8676	-3.6921	1.9497	-10.6074	1.1148	-9.5514	1.6734	-2.2905	6.5994	-5.247
4.0497	-1.413	2.4426	-8.8251	1.56138	-7.1637	1.7046	-1.545	1.6164	-3.1725	3.3897	-4.116	-1.0785	-10.6161	7.9926	-1.5468	3.8952	-2.6748	3.6708	-7.9998	2.0892	-3.6231	11.0004	-4.3848	3.1863	-6.3615	7.9644	-6.5103	0.5682	-1.9011	4.7463	-4.9797	3.7698	-8.3181	4.63008	-5.6898	9.14535	-2.3187	5.2446	-6.4743	3.6432	-3.8643	1.8423	-10.0659	1.3692	-9.8466	2.5611	-3.4902	5.4213	-5.7423
4.9533	-1.8717	3.5901	-8.9091	2.19423	-6.9009	2.097	-1.6395	2.3622	-3.7326	3.1701	-4.5621	1.9497	-10.7475	8.8278	-1.1556	5.3064	-1.7157	3.411	-8.0613	2.7945	-3.6546	11.2338	-4.6611	2.3532	-4.5372	9.3306	-6.381	-0.6189	-4.0962	5.5893	-5.9379	4.539	-7.8588	5.07417	-5.9202	10.738	-3.5361	6.1578	-7.149	4.6767	-4.3245	2.199	-10.4325	2.2851	-10.1964	3.8433	-5.6061	6.2604	-5.6346
4.9776	-2.1474	3.0048	-9.5508	1.45893	-6.4617	2.5278	-1.5204	4.4016	-3.5157	2.2725	-5.295	2.2773	-12.3372	8.4057	-1.9068	5.4921	-1.6689	4.0059	-9.0366	3.2814	-5.2896	10.0848	-4.6716	3.0135	-4.2816	8.6403	-6.4188	1.0929	-4.1877	5.4903	-7.2285	5.6004	-7.7676	3.69444	-7.3656	10.3828	-3.54	6.702	-7.4757	5.7045	-5.2722	2.0529	-11.1351	2.7756	-10.68	5.1309	-6.3267	6.6996	-5.8881
6.1395	-2.5557	1.9179	-10.8222	1.63275	-7.7949	4.1148	-1.1829	6.1698	-4.2414	2.3655	-4.8345	4.3938	-13.476	7.6485	-3.8391	6.483	-2.0148	4.0332	-10.611	1.5567	-6.4971	10.9689	-5.6019	2.5122	-4.5603	8.5398	-6.2928	1.9671	-4.1628	3.7182	-6.9315	5.8794	-8.4003	3.90129	-7.6995	10.0984	-4.692	6.8685	-7.8951	6.4926	-6.8985	2.1336	-11.4219	3.1014	-10.8453	4.9692	-8.1366	6.4851	-5.4741
5.628	-3.6246	1.311	-10.9458	1.22259	-6.5277	4.329	-0.8613	5.544	-5.5803	3.06	-5.9256	5.8701	-12.462	8.3892	-3.1863	6.8634	-1.8753	4.671	-10.0968	0.129	-7.2351	11.9403	-5.1264	2.6667	-4.4673	8.4465	-4.6473	2.2848	-4.3389	3.9933	-6.7029	5.9016	-9.0936	1.79823	-7.8153	10.7287	-3.9156	7.8291	-7.7415	5.7264	-8.0544	3.192	-10.8513	4.6149	-10.8657	6.3396	-9.7056	5.8935	-7.0314
6.1938	-2.5683	2.8974	-11.6445	1.98243	-7.128	4.4907	-1.1427	6.8805	-4.6521	2.7912	-5.2341	6.4368	-11.193	8.1648	-2.3751	5.7195	-1.9611	4.6158	-11.2275	0.7551	-6.8982	13.074	-4.9644	3.5562	-5.172	9.4377	-4.341	3.4059	-5.7546	2.9586	-8.0559	6.5061	-8.8869	1.01403	-9.366	11.3737	-3.6108	8.5857	-7.386	7.2933	-9.5214	4.5516	-11.6217	3.6702	-11.3763	6.4209	-9.174	5.0901	-7.5546
6.141	-2.3685	2.7654	-11.8824	2.58447	-7.4361	5.1075	-3.1788	5.0367	-5.94	3.9612	-5.4297	6.4137	-10.5996	8.5458	-2.3823	7.1964	-1.4076	4.4817	-12.4902	0.5604	-6.03	13.7946	-5.6295	3.135	-4.4034	10.0176	-4.6392	3.276	-7.2072	4.0344	-7.9212	6.7596	-9.642	1.29588	-10.6692	10.1257	-5.6379	10.392	-8.8179	7.9848	-9.8334	4.3926	-12.5544	4.2366	-12.9012	7.8213	-11.0409	5.5989	-8.3586
6.1029	-2.8659	2.1351	-13.2594	2.1162	-7.3902	3.9666	-3.0366	4.6863	-6.6135	3.2973	-6.3393	7.9902	-11.613	8.4678	-1.7802	8.2344	-1.7259	3.4221	-12.7668	0.4647	-5.6151	14.2227	-5.1009	3.8475	-3.4476	9.2898	-5.6121	2.7501	-7.341	4.3299	-7.9449	7.7223	-8.7126	-0.18708	-10.068	9.88602	-5.5776	11.8188	-7.6122	10.1748	-9.2841	4.8405	-13.8795	4.5471	-13.8867	6.8313	-11.7453	6.3702	-8.5389
																								--	--
[truncated: 26 more columns]
