# Supplementary material for: Photoactivated nanomotors via aggregation induced emission for enhanced phototherapy
Source: Nat Commun. 2021 Apr 6;12:2077. doi: 10.1038/s41467-021-22279-w (PMC8024279; doi:10.1038/s41467-021-22279-w)
Supplement: Supplementary file 23 — Source Data [file 41467_2021_22279_MOESM23_ESM.zip › Raw data-NCOMMS-20-17994C-Z/Raw data of Figure 3/NTA/NIR response (um)/Tracks of AIE-Au nanomotor without NIR (Normalized into um).xlsx]

## Sheet: Sheet1
X	Y	X	Y	X	Y	X	Y	X	Y	X	Y	X	Y	X	Y	X	Y	X	Y	X	Y	X	Y	X	Y	X	Y	X	Y	X	Y	X	Y	X	Y	X	Y	X	Y	X	Y	X	Y	X	Y	X	Y	X	Y
0	0	0	0	0	0	0	0	0	0	0	0	0	0	0	0	0	0	0	0	0	0	0	0	0	0	0	0	0	0	0	0	0	0	0	0	0	0	0	0	0	0	0	0	0	0	0	0	0	0
-0.4413	-0.2523	0.5994	0.1611	-0.6513	1.3539	0.3702	0.8397	0.2484	1.5207	-0.879	-0.4638	-0.1104	1.1568	0.6648	-0.1539	-1.1931	-0.3849	0.6471	0.5934	0.6681	-0.408	-0.3021	-0.0111	1.722	-0.7644	0.3516	-0.711	0.9126	0.2829	-1.0281	-0.2463	-0.7527	0.1617	0.9834	0.7392	-0.315	-0.0681	-1.15272	0.279	-0.4737	0.4587	-0.3663	1.0539	-3.0138	0.1443	1.0164	0.0453	-0.0807	-0.9297
-0.3141	-1.3488	-0.2172	-1.4835	0.081	0.9837	-0.0729	0.3786	1.4901	0.1662	-0.1896	-2.4414	-0.5943	0.7728	-1.3056	0.4134	-1.0377	-1.4679	0.7134	0.6156	0.3336	-2.0049	-0.3396	0.4473	0.9096	-0.1344	-0.4662	-0.654	-0.1653	1.9821	-0.0708	-0.9327	-1.5105	0.051	0.6885	0.2079	-0.0066	-0.8034	-0.62631	0.5586	0.5382	-0.3576	0.5715	1.6944	-3.1899	0.3645	1.0524	-0.7161	1.3023	-0.9567
0.9465	-0.9645	-0.7482	-0.4491	-0.21	0.6693	-0.0219	-0.5178	2.3205	-0.2046	-0.8595	-2.7285	-0.237	1.3356	-1.2963	0.7353	-1.4319	0.6747	0.3351	-0.0456	0.3417	-1.1166	-0.7569	1.2597	-0.0081	0.4884	-0.8046	-1.7322	-0.45	2.2509	0.0153	-1.197	-1.9377	-1.6719	-0.6834	0.5523	-0.2631	-0.222	-0.49314	0.1494	0.5814	-0.1035	-0.162	0.2424	-1.2291	-1.4016	0.0066	-1.0905	0.2541	-0.7452
-0.1644	-1.4283	0.9495	-1.5999	-0.6813	1.4511	-0.2181	-0.9783	3.0003	-1.0332	-2.1573	-2.4231	0.2955	1.3737	-1.3062	1.6779	-2.6085	-0.9837	0.1851	0.1002	0.7617	0.4161	-0.0234	1.9314	0.6369	0.174	-1.0797	-1.2552	-0.8802	2.1	-1.0944	-1.6314	-2.0079	-1.6332	-0.5043	-0.2355	-0.5352	-1.2627	-0.6813	1.5717	0.6999	0.0954	-0.3141	-0.7221	-1.9449	-1.1265	-0.3183	-0.6042	-0.4833	-0.6606
0.8268	0.6471	-1.5882	-0.4026	-0.8124	1.5693	-0.1023	-0.36	2.3547	0.3642	-2.5407	-3.471	0.5268	2.0766	-1.4295	1.593	-2.9883	-0.6408	0.5679	1.2072	0.6963	0.1521	0.2895	2.1963	0.2544	0.6567	-1.1295	-0.4377	-0.6672	3.4215	-1.3962	-1.7562	-2.7864	-2.3103	-0.2793	0.9681	-0.5502	-1.5645	-0.99231	1.6941	1.5462	0.2277	0.0612	-0.1494	-2.1177	-1.5279	0.2457	-0.2676	-1.5714	-0.6909
0.6171	0.5667	-1.7418	0.4965	-0.8553	2.0667	-0.7974	-0.3222	2.9202	1.0086	-0.1047	-2.9205	0.408	1.5417	-1.4043	1.8006	-2.655	1.2441	0.2955	0.7314	1.3494	0.0267	0.6192	1.8414	-0.1983	0.0714	-1.4871	-1.23	-2.06871	4.1616	-1.7337	-1.7049	-2.9001	-2.1915	0.147	0.624	-0.4986	-1.7781	-0.80349	2.3277	2.1315	0.3525	0.5844	-0.1248	-3.2901	-0.6294	-0.7758	-1.2024	-0.1377	-0.3681
0.6603	1.3446	-1.3125	1.1664	-1.7181	2.3781	-0.882	-1.6425	3.5934	0.2898	-0.7548	-3.3135	1.5519	2.94	-1.1445	1.2996	-3.0546	-2.0889	0.6051	1.0992	0.0909	0.4563	0.3033	1.8393	-0.1191	0.1428	-1.0503	-1.4412	-2.01414	3.4152	0.3003	-1.9086	-3.2316	-1.1499	1.3407	0.027	-0.3876	-1.3494	-0.84708	2.4699	1.9458	-1.3545	0.1767	0.1566	-2.4642	-1.095	-0.1944	-1.2387	-0.9744	-0.8046
0.9141	1.4097	-2.3601	0.1671	0.1671	2.8572	-0.9033	-1.7715	4.482	1.293	-2.7156	-3.4581	1.2963	2.3142	-1.5597	1.1688	-3.3651	-0.7434	-0.6999	2.3622	0.2772	-0.0393	0.5841	3.2775	0.1941	1.1322	-0.8193	-1.263	-3.30981	2.448	-0.0879	-2.8131	-3.9693	-1.6707	0.5256	-1.8186	-0.3381	-1.4946	0.23211	1.6779	2.0421	-2.2863	-0.1998	-0.2865	-1.0962	-1.7904	-0.6828	-0.549	-1.0647	-0.4017
0.993	1.5498	-1.1079	0.5535	0.5385	2.9796	0.1113	-1.8216	3.9228	2.0169	-1.3812	-2.4882	1.6902	2.1978	-0.6345	0.2973	-1.6239	-0.7656	2.4717	1.7496	1.572	-1.431	-0.8094	4.2888	3.6435	0.615	-1.5654	-1.0122	-3.09606	2.841	0.6087	-3.4125	-2.4264	-0.8529	0.4353	-2.5191	-0.8868	-1.0953	-0.28614	2.8344	1.8729	-1.8681	-0.2832	-0.6054	-1.068	0.4755	-0.9984	-0.357	-1.257	-0.6729
0.8853	2.5884	0.4965	0.2925	0.0867	3.8382	-1.2156	-2.3871	4.689	1.9104	-1.5915	-4.026	1.2141	2.3604	-0.1413	0.7446	-2.298	-2.2032	1.7235	1.1877	0.7986	-0.6093	0.0624	4.4817	4.5033	-0.5277	-1.6152	-0.6174	-3.91008	2.8137	1.8012	-3.7095	-2.0835	-2.1777	-0.7242	-2.6115	-1.1349	-1.1253	-0.92709	1.8891	1.3908	-3.2805	-0.7074	-1.1754	-1.287	-0.2295	-0.2763	0.1383	-1.8165	0.2001
1.4082	2.0166	2.3664	1.4187	0.1014	3.5436	-1.5552	-2.7903	5.1648	2.0043	-0.5901	-4.1943	2.0184	1.7463	-0.0258	-0.2274	-3.8193	-1.9851	0.1524	1.737	0.7176	0.5679	-0.7032	4.2096	4.2792	-1.203	-1.7148	0.2445	-3.86484	1.8948	0.7953	-4.131	-1.338	-2.0352	-0.9345	-3.2403	-0.6003	-0.7155	-0.20439	-0.1131	0.6516	-3.27	-0.7533	-0.948	-2.6571	0.3168	-0.6924	0.6051	-2.0451	-0.1671
1.1118	1.9353	-0.9738	1.6977	0.3591	2.9103	-0.6462	-3.3165	5.5332	0.6171	-0.6651	-3.9954	1.4994	2.7027	-0.9087	-0.9582	-2.8236	1.0785	0.3036	1.5579	0.5088	-0.4923	0.3213	4.686	3.3054	-0.0579	-0.6264	-0.9651	-4.14288	2.2425	1.1811	-3.552	-1.3506	-1.7013	-0.5694	-4.5768	-1.2315	-1.3395	-0.792	-0.8994	0.5715	-2.5407	-1.4109	-0.8667	-2.5734	-2.3901	0.6576	0.4437	-1.8318	-0.8196
1.5762	2.6592	-0.3624	0.4926	1.6065	3.9393	-0.9066	-3.9828	4.83	0.3897	-1.155	-3.5802	2.2863	2.5086	-0.1083	-0.1242	-2.9649	-0.7845	0.9627	1.0806	0.7122	-0.0891	-0.1872	4.3863	2.1447	0.1308	-0.8925	0.3651	-3.17925	3.1839	2.1222	-4.332	-0.2676	-1.5768	-1.2798	-4.9899	-0.7524	-0.9225	-1.8483	-0.0873	2.1351	-3.3414	-0.4467	-1.0602	-3.0354	-1.5261	-0.2583	0.7065	-1.8171	-1.5753
1.3563	3.8286	0.2451	1.0524	1.893	3.5823	-0.7938	-3.9966	2.8707	1.7769	-0.5472	-3.8514	1.5147	1.4217	-0.402	-0.6696	0.3048	-2.0553	2.601	1.5711	0.7356	-0.1149	-0.3663	4.4004	2.5623	-0.7347	-1.5933	-0.5433	-3.5181	2.9397	1.614	-3.8082	-0.1101	-1.8942	-1.4994	-3.7365	0.2118	0.543	-2.21916	1.3911	2.1177	-4.356	-0.3852	-0.5535	-2.274	-1.4388	0.0189	1.8027	-1.9815	-0.9414
2.5284	3.9189	1.2822	0.1587	0.7788	4.236	-0.9933	-3.69	3.3579	3.4896	-1.0515	-3.3687	1.2072	1.1058	-0.6219	0.3672	-3.1044	-1.2756	2.0607	2.2443	-0.8955	-0.1362	-0.2205	3.6573	1.653	0.363	-2.1543	-1.0287	-2.54814	3.5607	0.4725	-4.6122	0.7248	-1.1394	-1.9899	-3.7668	-0.2667	0.5652	-1.87875	1.5264	2.1366	-2.5584	-0.741	-0.8364	-1.7976	-2.9166	-0.0537	1.4691	-0.8766	-1.6227
2.6391	3.0702	0.3657	-0.0345	1.3563	4.0884	-2.127	-4.0212	4.0869	3.2595	-0.5508	-4.1856	0.7272	0.66	-0.1263	-0.5559	-1.521	-0.1824	0.1872	2.97	-0.9978	-0.1086	-0.3801	3.5358	4.3212	0.1617	-2.4168	-1.2255	-2.64243	3.2961	0.3513	-4.3725	0.3177	-1.4046	-1.8378	-3.9276	-1.1352	0.0162	-2.11284	1.1568	2.2476	-1.9074	0.1683	-1.4382	-0.6642	-1.8252	0.171	2.6718	-0.804	-1.5054
1.8627	2.5089	2.4456	-0.4854	1.7193	3.987	-2.544	-3.1215	3.8007	4.9725	-1.1931	-3.5298	1.722	0.3255	1.0713	0.0078	-3.6192	-0.2538	1.1967	2.6025	-0.8991	0.1515	-0.0081	3.024	1.4994	1.1709	-3.1668	-1.476	-4.80858	4.1529	0.3432	-4.4874	1.0338	-1.0149	-0.9309	-3.9453	-1.4916	-0.306	-2.56866	0.7182	2.8572	-2.0616	0.4773	-1.0881	-1.746	-1.9317	-0.2613	2.1084	-0.7359	-1.1706
1.9116	2.862	0.7608	-0.7935	2.4606	4.5693	-2.8803	-1.9221	2.1681	5.3358	-0.7155	-3.7041	1.5429	-0.0921	0.6495	-0.6864	-1.9761	-0.81	0.4407	1.7346	-1.2495	-0.0258	-0.162	2.217	1.9095	0.4836	-2.2509	-2.2197	-4.03674	3.8991	0.4872	-4.9533	0.4485	-0.5856	-0.7248	-3.5487	-1.0719	-0.9708	-1.41933	0.4284	1.5537	-2.4885	0.3246	-1.3752	-0.7779	-2.3223	-1.6572	2.5503	0.2052	-0.0129
2.7195	2.4678	2.6523	-0.3096	2.5896	4.4199	-2.5092	-1.7682	3.7845	4.8363	-0.7851	-3.6666	1.0701	0.2487	0.0243	-0.5871	-1.1427	-2.1906	0.579	1.7454	-0.6243	-0.0408	0.7419	2.3214	0.3735	1.0017	-2.0232	-2.9094	-4.6446	3.5055	0.4449	-4.7454	0.5154	-0.6837	-0.8406	-2.8623	-0.7869	-1.4727	-1.40958	0.4647	0.9249	-2.2383	0.4926	-1.6365	-1.797	-2.982	-1.8963	2.7573	-0.7185	-1.1472
1.458	3.7899	-0.0813	0.3975	1.5744	4.5849	-3.2958	-2.0019	3.7293	5.433	-0.5454	-3.8784	0.3951	-0.0327	0.1548	-1.3539	-2.7462	-0.8037	1.9518	1.7616	-0.537	1.2831	0.0186	3.1899	2.0913	1.5279	-2.7609	-2.8626	-4.33668	3.5976	1.9878	-4.7967	-0.1218	-0.4155	-0.3573	-4.398	-0.834	-1.6491	-1.0935	-0.321	0.3324	-2.6505	0.0435	-2.1204	-2.1894	-2.1147	-2.0088	1.9038	-2.3781	-0.1926
																								--	--
[truncated: 6 more columns]
