# Supplementary material for: Photoactivated nanomotors via aggregation induced emission for enhanced phototherapy
Source: Nat Commun. 2021 Apr 6;12:2077. doi: 10.1038/s41467-021-22279-w (PMC8024279; doi:10.1038/s41467-021-22279-w)
Supplement: Supplementary file 23 — Source Data [file 41467_2021_22279_MOESM23_ESM.zip › Raw data-NCOMMS-20-17994C-Z/Raw data of Figure 3/NTA/UV response/AIE-Au nanomotor MSD with 405 and 488 laser fitting curve.xlsx]

## Sheet: Sheet1
	405 laser	488 laser
0.03	3.9187	3.9151
0.06	6.32294	6.24455
0.09	8.99294	8.61755
0.12	11.9287	11.0341
0.15	15.1302	13.4942
0.18	18.5975	15.9978
0.21	22.3305	18.545
0.24	26.3292	21.1358
0.27	30.5937	23.77
0.3	35.124	26.4479
0.33	39.92	29.1693
0.36	44.9818	31.9342
0.39	50.3093	34.7426
0.42	55.9026	37.5947
0.45	61.7616	40.4902
0.48	67.8864	43.4293
0.51	74.2769	46.412
