# Supplementary material for: Photoactivated nanomotors via aggregation induced emission for enhanced phototherapy
Source: Nat Commun. 2021 Apr 6;12:2077. doi: 10.1038/s41467-021-22279-w (PMC8024279; doi:10.1038/s41467-021-22279-w)
Supplement: Supplementary file 23 — Source Data [file 41467_2021_22279_MOESM23_ESM.zip › Raw data-NCOMMS-20-17994C-Z/Raw data of Figure 3/NTA/UV response/AIE-Au nanomotor MSD with 405 and 488 laser.xlsx]

## Sheet: Sheet1
	405 laser			488 laser
0.03	3.23154	1.36714		3.24723	1.03593
0.06	6.27293	2.34478		6.1497	2.21128
0.09	9.03753	3.48491		8.90353	3.63268
0.12	12.1232	3.88757		12.0822	5.36136
0.15	16.329	7.39082		12.8007	7.52707
0.18	20.2376	8.7305		15.7642	8.52771
0.21	21.4504	10.2948		17.6152	10.4361
0.24	26.2693	10.4096		20.0371	11.6283
0.27	29.5445	15.3764		22.1689	12.9999
0.3	34.1817	17.4834		24.6442	16.6562
0.33	37.5142	19.0442		28.3391	18.4678
0.36	46.1483	30.1748		29.4139	21.8132
0.39	52.6352	31.2645		33.1531	20.012
0.42	55.5706	37.3346		36.0096	22.4048
0.45	63.3257	39.3425		37.7079	23.8261
0.48	65.5508	37.1649		39.4153	26.0381
0.51	74.8843	40.2454		42.3289	33.0719
	--	--
	--	--
	--	--
				--	--
	--	--		--	--
	--	--
	--	--		--	--
	--	--
	--	--
