# Supplementary material for: Photoactivated nanomotors via aggregation induced emission for enhanced phototherapy
Source: Nat Commun. 2021 Apr 6;12:2077. doi: 10.1038/s41467-021-22279-w (PMC8024279; doi:10.1038/s41467-021-22279-w)
Supplement: Supplementary file 23 — Source Data [file 41467_2021_22279_MOESM23_ESM.zip › Raw data-NCOMMS-20-17994C-Z/Raw data of Figure 3/NTA/UV response/AIE-Au nanomotor tracks with 405 laser.xlsx]

## Sheet: Sheet1
X	Y	X	Y	X	Y	X	Y	X	Y	X	Y	X	Y	X	Y	X	Y	X	Y	X	Y	X	Y	X	Y	X	Y	X	Y	X	Y	X	Y	X	Y	X	Y
0	0	0	0	0	0	0	0	0	0	0	0	0	0	0	0	0	0	0	0	0	0	0	0	0	0	0	0	0	0	0	0	0	0	0	0	0	0
-2.277	0.475	0.279	0.245	-1.501	0.087	-1.3945	-0.283	-0.022	2.845	-2.987	-6.477	-0.106	-1.152	-0.617	3.0412	0.929	-6.783	0.128	-0.767	-5.559	-0.3606	-2.597	2.423	1.518	-1.412	2.449	-5.7498	2.429	-2.702	4.69	-6.757	0.5386	-0.407	2.177	1.338	-5.849	0.403
-4.97	0.008	2.381	-1.576	0.523	-2.321	-3.6615	-4.761	-0.973	-4.538	-1.345	-7.382	-2.762	0.648	-5.054	0.1239	-0.602	-7.549	1.031	-3.059	-7.598	1.2513	3.199	4.6466	3.613	0.864	3.003	-8.379	2.835	-2.635	7.053	-1.309	2.497	-3.57	2.361	6.983	-10.357	-1.223
-4.955	8.551	-0.86	-0.202	1.983	0.631	-0.8237	-6.469	-0.451	-4.155	-1.588	-7.099	-8.536	-2.347	-8.245	-0.9693	-0.282	-8.058	4.459	-4.626	-8.729	-2.9383	3.739	3.6335	6.002	1.858	3.559	-9.0234	-0.522	-9.143	4.923	-5.018	5.706	-2.865	1.481	4.271	-11.842	-4.394
-11.073	9.977	0.054	-1.517	-1.869	-2.026	-3.0697	-4.814	-0.624	-1.841	2.846	-15.584	-11.176	1.486	-6.597	-3.0622	-1.26	-9.429	3.405	-6.807	-11.253	-4.4807	5.866	4.096	9.775	-3.68	1.524	-6.435	-0.66	-4.846	0.582	-5.077	8.0377	-2.097	11.333	4.996	-15.786	-4.528
-12.332	11.485	-0.576	2.58	-3.87	-4.039	-9.277	-6.368	0.303	-1.17	0.865	-13.867	-7.904	1.935	-10.675	-7.7687	0.724	-14.528	6.352	-13.724	-11.197	-4.7218	10.486	1.8275	10.372	-1.907	4.793	-8.0268	0.009	-4.112	2.719	-5.249	6.9515	-4.694	7.725	2.27	-22.299	-1.23
-12.165	11.846	-4.747	6.123	-2.086	-11.213	-6.1727	-3.749	-4.673	-1.065	1.547	-12.832	-13.633	-0.608	-12.254	-3.7099	8	-17.002	8.852	-12.568	-11.471	-6.617	5.457	2.9471	14.191	-1.696	6.403	-11.7983	0.98	4.115	0.598	-3.708	9.9636	-4.368	4.552	3.536	-27.001	-1.844
-8.817	10.255	-2.81	2.944	-3.04	-10.461	-7.4297	-3.376	-12.137	-3.297	6.24	-17.571	-10.196	-2.953	-14.542	-3.5426	10.648	-19.904	8.683	-10.65	-13.21	-9.116	4.854	0.5696	13.22	-2.111	7.242	-11.0867	2.688	5.112	3.389	-3.264	18.6937	-2.879	7.401	0.568	-28.842	2.184
-12.287	6.128	-5.619	8.097	-2.041	-14.312	-9.1112	-5.066	-13.278	-3.12	8.829	-19.413	-7	-3.123	-13.992	-3.072	8.822	-18.981	8.238	-13.339	-11.758	-10.7003	3.879	2.8117	16.323	-4.632	11.326	-12.2788	10.947	12.899	7.673	-0.065	16.9175	-5.566	15.297	-5.505	-34.268	1.583
-15.499	9.627	-9.868	11.165	0.865	-18.127	-10.5769	-2.243	-11.358	-3.742	9.884	-22.93	-8.105	3.734	-16.419	-3.7861	14.234	-23.839	2.594	-13.915	-12.367	-4.7189	9.616	-0.277	18.865	-2.56	13.22	-9.5097	10.104	10.202	10.495	6.447	12.3635	-5.879	18.737	-5.089	-33.118	-1.923
-16.368	4.892	-9.433	20.864	1.296	-18.051	-13.9011	-1.858	-14.579	-4.24	7.202	-23.75	-4.882	0.505	-15.579	3.4822	16.817	-23.144	0.841	-16.632	-11.477	-4.6661	10.211	-0.8138	25.271	-5.33	16.518	-11.0621	4.602	12.856	8.552	10.501	16.605	-10.056	20.207	-10.888	-37.596	-8.008
-14.575	4.979	-10.111	25.376	-1.009	-15.793	-14.5081	-0.951	-12.658	-6.765	11.141	-24.481	-9.044	-2.684	-20.071	6.8812	18.306	-22.921	3.927	-20.361	-9.649	-9.4153	10.511	-2.9986	27.107	-2.971	20.482	-8.6295	2.282	18.171	7.722	6.727	15.76	-11.366	23.819	-10.916	-32.961	-2.2
-15.617	6.862	-8.082	24.373	-1.606	-14.21	-13.0181	1.366	-19.38	-6.241	9.839	-22.168	-16.301	-1.141	-26.544	3.5346	23.184	-23.313	7.236	-17.458	-7.748	-3.9625	7.083	-4.1722	26.511	-3.534	21.283	-8.3733	1.389	9.546	13.984	8.921	21.8534	-10.334	24.179	-10.426	-37.082	-1.741
-18.057	6.014	-12.768	23.301	-6.095	-15.104	-14.526	-3.367	-17.42	-9.659	8.184	-21.296	-24.58	0.603	-26.304	-0.3064	25.593	-26.793	4.339	-20.295	-9.29	-8.1404	8.721	-3.5913	24.636	-2.195	25.339	-9.0551	5.102	10.775	19.504	10.624	25.3693	-13.406	27.796	-10.92	-32.148	-4.538
-15.253	10.327	-12.897	22.485	-5.884	-12.02	-13.2919	-4.448	-17.286	-9.857	5.432	-20.114	-24.373	-9.354	-31.761	1.8277	20.794	-27.169	7.722	-21.338	-13.707	-9.4325	8.209	1.1891	21.179	-0.205	24.848	-11.3193	8.998	9.967	19.327	10.791	28.0829	-17.944	26.281	-15.119	-32.808	-9.07
-16.387	11.483	-8.878	22.445	-6.986	-13.055	-10.1227	-8.013	-14.29	-6.348	9.556	-21.964	-31.848	-7.123	-34.806	3.3873	23.984	-24.876	7.665	-22.321	-14.669	-11.8123	10.523	0.9851	20.99	0.032	23.463	-9.8095	11.003	13.436	26.017	15.133	33.5175	-9.916	24.53	-11.831	-34.183	-9.864
-23.643	4.531	-4.13	27.376	-8.781	-7.107	-14.7228	-10.418	-16.579	-4.31	9.198	-17.93	-33.186	2.944	-29.431	-1.7501	21.419	-27.105	10.721	-26.353	-18.151	-9.1581	14.907	-4.8981	23.638	1.729	19.119	-13.5055	12.873	15.522	26.789	13.725	32.0099	-7.22	32.704	-13.333	-32.153	-12.449
-22.371	4.474	-1.234	24.102	-6.293	-4.717	-15.1591	-8.793	-23.436	-2.378	10.326	-20.13	-34.423	6.544	-28.084	-0.2602	18.525	-33.309	13.766	-22.193	-13.45	-9.4128	15.349	1.6178	25.528	4.002	22.336	-12.5746	16.928	17.425	23.756	13.475	30.6814	-8.188	30.761	-8.088	-28.471	-13.526
-24.948	-1.523	-5.658	28.111	-5.187	-1.176	-15.5274	-11.189	-20.891	-0.153	5.78	-21.978	-34.541	2.963	-29.825	-0.9957	14.234	-27.186	10.675	-17.838	-14.218	-14.4592	17.79	-0.8655	22.164	7.729	19.976	-9.6805	13.044	22.712	23.676	15.283	29.8047	-11.126	31.221	-4.219	-28.937	-9.647
-25.24	3.263	-5.249	23.86	-14.358	-2.895	-11.1444	-16.742	-16.452	-6.62	7.355	-23.967	-31.092	-1.772	-31.694	0.2607	13.311	-27.574	6.858	-21.07	-17.385	-15.1153	18.558	-2.2214	28.059	9.012	17.01	-5.7419	11.195	23.106	28.963	18.436	36.16	-12.728	31.598	-4.655	-31.692	-10.143
--	--	--	--	--	--	--	--	--	--	--	--	--	--	--	--	--	--	--	--	--	--	--	--	--	--	--	--	--	--	--	--	--	--	--	--	--	--
--	--	--	--	--	--	--	--	--	--	--	--	--	--	--	--	--	--	--	--	--	--	--	--	--	--	--	--	--	--	--	--	--	--	--	--	--	--
--	--	--	--	--	--	--	--	--	--	--	--	--	--	--	--	--	--	--	--	--	--	--	--	--	--	--	--	--	--	--	--	--	--	--	--	--	--
--	--	--	--	--	--	--	--	--	--	--	--	--	--	--	--	--	--	--	--	--	--	--	--	--	--	--	--	--	--	--	--	--	--	--	--	--	--
--	--	--	--	--	--	--	--	--	--	--	--	--	--	--	--	--	--	--	--	--	--	--	--	--	--	--	--	--	--	--	--	--	--	--	--	--	--
--	--	--	--	--	--	--	--	--	--	--	--	--	--	--	--	--	--	--	--	--	--	--	--	--	--	--	--	--	--	--	--	--	--	--	--	--	--
--	--	--	--	--	--	--	--	--	--	--	--	--	--	--	--	--	--	--	--	--	--	--	--	--	--	--	--	--	--	--	--	--	--	--	--	--	--
--	--	--	--	--	--	--	--	--	--	--	--	--	--	--	--	--	--	--	--	--	--	--	--	--	--	--	--	--	--	--	--	--	--	--	--	--	--
--	--	--	--	--	--	--	--	--	--	--	--	--	--	--	--	--	--	--	--	--	--	--	--	--	--	--	--	--	--	--	--	--	--	--	--	--	--
--	--	--	--	--	--	--	--	--	--	--	--	--	--	--	--	--	--	--	--	--	--	--	--	--	--	--	--	--	--	--	--	--	--	--	--	--	--
--	--	--	--	--	--	--	--	--	--	--	--	--	--	--	--	--	--	--	--	--	--	--	--	--	--	--	--	--	--	--	--	--	--	--	--	--	--
