# Supplementary material for: Photoactivated nanomotors via aggregation induced emission for enhanced phototherapy
Source: Nat Commun. 2021 Apr 6;12:2077. doi: 10.1038/s41467-021-22279-w (PMC8024279; doi:10.1038/s41467-021-22279-w)
Supplement: Supplementary file 23 — Source Data [file 41467_2021_22279_MOESM23_ESM.zip › Raw data-NCOMMS-20-17994C-Z/Raw data of Figure 3/NTA/UV response/AIE-Au nanomotor tracks with 488 laser.xlsx]

## Sheet: Sheet1
X	Y	X	Y	X	Y	X	Y	X	Y	X	Y	X	Y	X	Y	X	Y	X	Y	X	Y	X	Y	X	Y	X	Y	X	Y	X	Y	X	Y	X	Y	X	Y	X	Y
0	0	0	0	0	0	0	0	0	0	0	0	0	0	0	0	0	0	0	0	0	0	0	0	0	0	0	0	0	0	0	0	0	0	0	0	0	0	0	0
-1.418	3.969	-4.026	-1.485	2.333	0.566	4.231	0.862	5	0.599	6.826	1.937	1.792	2.957	4.652	-2.571	-1.799	0.8415	1.397	-1.833	0.625	-0.01	2.082	4.2764	-2.375	2.161	1.979	-0.972	-0.6	4.61	-1.547	-3.1863	3.31	0.328	5.526	2.683	0.466	3.633	-0.802	0.956
-2.804	6.609	-5.519	-2.029	-0.614	0.256	7.502	5.092	8.892	2.09	1.776	4.017	1.445	8.6112	5.129	-5.89	-6.568	3.995	6.057	-3.40137	0.745	4.592	5.916	4.9893	3.847	3.474	-0.058	-1.691	-2.329	7.479	-1.174	-1.4576	-1.125	2.837	6.06	4.808	-1.141	3.292	2.741	1.54
-1.595	6.637	-7.01	-4.185	2.879	1.01	7.595	1.068	7.958	0.904	9.255	3.787	-2.664	12.5334	4.564	-0.453	-4.636	9.0992	8.546	-1.4166	-2.26	0.406	9.67	1.6951	1.857	2.015	2.722	-2.913	-2.15	6.455	3.588	0.7964	1.736	5.369	3.84	13.245	-1.636	9.762	4.477	2.882
-7.811	6.439	-7.109	-1.721	-0.984	0.327	9.899	2.896	9.98	-1.401	8.709	2.264	0.361	11.9075	1.133	-0.606	-7.374	8.4517	5.968	-3.34909	-3.557	-6.192	10.262	-6.3139	1.243	2.935	7.532	-6.074	3.338	4.659	0.992	-5.958	-2.818	4.282	1.858	19.152	-1.056	8.859	6.445	2.359
-5.845	7.826	-4.763	1.448	1.989	1.378	7.466	3.461	1.125	1.854	5.142	5.071	0.153	7.0036	-3.094	2.931	-11.29	10.3633	5.76	1.8085	-4.087	-8.885	13.243	-7.5443	0.231	3.247	9.389	-5.163	5.148	2.376	5.225	-2.2026	-1.109	6.519	3.319	20.318	0.343	4.924	6.56	1.942
-7.922	11.692	-3.084	-3.097	2.828	3.81	8.654	3.692	2.106	5.821	4.031	2.951	6.434	6.6938	-0.643	5.238	-10.643	13.5028	4.279	4.944	-0.194	-6.292	14.903	-10.3868	6.016	6.772	3.735	-5.852	4.085	1.407	6.122	-3.0749	-2.995	10.475	4.739	20.846	-4.482	5.917	2.145	-0.567
-7.249	15.215	-2.836	-8.992	-0.875	4.897	7.342	1.064	0.027	4.545	5.614	5.051	1.827	3.4197	-0.596	2.927	-5.798	17.4885	4.466	3.6983	3.253	-3.886	12.976	-11.594	6.999	9.093	-0.309	-4.318	5.564	0.161	4.03	3.1896	-2.944	12.34	4.749	20.941	-5.015	-0.735	7.118	-1.019
-7.071	12.25	-1.978	-10.988	1.732	2.439	6.837	1.695	1.564	8.132	5.196	4.037	-5.461	0.6556	-0.043	2.016	-14.125	15.3034	5.76	2.2195	0.431	-5.751	8.696	-11.4157	5.532	14.317	4.066	-7.454	7.2	1.483	3.673	3.073	-1.843	11.468	2.93	14.803	-4.045	0.599	5.756	-2.115
-4.757	9.478	-0.118	-14.084	1.902	0.41	2.214	-1.23	5.884	7.38	4.371	5.201	2.279	6.9696	1.231	2.435	-14.467	16.9468	9.425	6.0207	0.153	-8.932	8.771	-5.9559	9.212	16.119	7.199	-8.544	4.388	0.436	-0.878	-1.8243	-2.6	10.435	1.352	14.275	-4.736	-4.487	3.509	-4.23
-3.101	13.322	0.495	-15.657	4.437	3.227	-1.926	-1.723	2.767	2.227	7.238	10.089	10.522	8.1283	-0.095	1.878	-11.781	19.4564	10.351	9.0334	-1.247	-2.339	8.83	-5.0349	4.904	18.545	9.444	-6.036	4.187	3.583	4.576	-1.2402	-7.046	9.805	7.234	15.776	-2.371	-5.273	5.65	0.385
-6.295	9.38	-3.737	-14.775	11.467	2.143	0.702	-4.094	1.078	3.938	3.155	7.536	11.688	9.6164	-0.299	2.154	-17.413	20.2034	10.265	11.9132	-2.311	-2.276	9.835	-3.5079	4.288	20.952	10.266	-5.376	6.296	1.63	-0.663	0.5017	-0.411	11.968	9.776	12.583	3.532	-4.964	9.838	-3.685
-11.883	9.212	-8.293	-14.658	14.858	-3.022	-0.702	-6.893	2.572	6.244	1.924	5.638	12.986	14.4028	-4.049	1.386	-18.935	20.8655	11.522	8.5992	-2.268	-5.321	10.376	-3.8344	1.987	22.629	11.771	-4.753	6.678	6.975	-0.089	-3.0062	5.85	10.191	7.149	15.59	2.52	-5.153	9.543	-3.738
-14.176	5.734	-4.056	-8.177	11.154	-1.222	-1.662	-2.051	3.417	8.836	4.058	7.647	13.342	6.5026	-2.981	0.244	-15.273	21.4868	5.277	5.7496	-1.148	-6.556	9.441	-8.8067	6.315	21.205	13.022	-7.728	6.251	-1.275	-1.387	2.565	-1.357	11.606	0.623	17.723	-1.13	-3.019	2.698	-8.109
-12.603	-2.146	-0.482	-12.288	14.212	1.781	-1.764	-5.305	-2.116	8.451	4.756	15.098	9.858	8.6983	-1.912	-1.087	-14.769	20.3043	13.994	9.3475	-1.571	-4.255	9.98	-10.1119	6.116	18.66	16.06	-8.733	10.912	6.199	0.277	5.9421	-1.105	10.916	-3.865	13.08	-0.448	-4.894	6.16	-9.031
-13.318	-6.019	3.625	-13.717	13.824	-0.737	-5.027	-5.714	-4.075	11.227	0.387	19.215	15.682	10.4403	-0.72	1.084	-10.048	20.891	12.972	7.6258	-4.949	-2.205	8.887	-11.5134	5.654	17.512	13.874	-10.211	9.975	5.073	-0.048	9.3094	0.514	7.78	-4.839	12.465	0.696	-4.712	8.669	-4.251
-12.518	-7.167	-1.001	-11.394	15.047	-5.33	-4.3	-3.772	-5.714	12.294	10.081	13.877	17.227	8.3587	-0.915	1.464	-9.428	13.8621	14.395	8.0315	-6.856	-4.203	1.625	-13.2435	9.122	17.246	13.032	-5.553	10.938	6.248	-3.445	7.9021	-3.477	15.264	-2.231	7.955	1.093	-4.996	9.155	-4.213
-14.02	-3.51	-1.548	-15.27	18.5	-6.568	-2.668	-6.231	-5.137	10.945	9.443	13.178	15.086	12.3184	-2.762	1.157	-11.114	17.0742	15.464	2.09	-3.539	-5.711	-2.189	-11.7824	8.773	17.388	13.403	-5.582	16.656	9.217	-3.39	14.3344	-2.752	11.792	-0.298	11.318	0.63	-3.946	9.276	-7.796
-9.467	-4.929	-1.33	-16.227	13.495	-4.193	-2.772	-5.558	-9.578	14.491	9.474	9.04	12.077	7.7592	-3.003	-0.024	-5.883	14.1586	13.774	6.098	-1.409	-3.153	-7.67	-11.9588	11.118	16.957	10.504	-10.845	18.442	5.351	-3.683	17.5974	1.8	12.351	-0.732	18.889	0.225	-5.955	10.145	-7.142
-8.765	-3.86	-1.648	-19.87	6.398	-10.565	-2.938	-8.259	-9.524	17.285	3.843	12.244	15.577	2.6716	0.089	3.545	-8.546	11.5409	13.862	5.8767	-4.606	-3.394	-4.704	-10.495	7.079	22.057	15.747	-10.626	11.26	6.653	-1.336	18.1634	7.951	11.581	-1.391	19.351	-0.968	-4.422	11.579	-5.657
--	--	--	--	--	--	--	--	--	--	--	--	--	--	--	--	--	--	--	--	--	--	--	--	--	--	--	--	--	--	--	--	--	--	--	--	--	--	--	--
--	--	--	--	--	--	--	--	--	--	--	--	--	--	--	--	--	--	--	--	--	--	--	--	--	--	--	--	--	--	--	--	--	--	--	--	--	--	--	--
--	--	--	--	--	--	--	--	--	--	--	--	--	--	--	--	--	--	--	--	--	--	--	--	--	--	--	--	--	--	--	--	--	--	--	--	--	--	--	--
--	--	--	--	--	--	--	--	--	--	--	--	--	--	--	--	--	--	--	--	--	--	--	--	--	--	--	--	--	--	--	--	--	--	--	--	--	--	--	--
--	--	--	--	--	--	--	--	--	--	--	--	--	--	--	--	--	--	--	--	--	--	--	--	--	--	--	--	--	--	--	--	--	--	--	--	--	--	--	--
--	--	--	--	--	--	--	--	--	--	--	--	--	--	--	--	--	--	--	--	--	--	--	--	--	--	--	--	--	--	--	--	--	--	--	--	--	--	--	--
--	--	--	--	--	--	--	--	--	--	--	--	--	--	--	--	--	--	--	--	--	--	--	--	--	--	--	--	--	--	--	--	--	--	--	--	--	--	--	--
--	--	--	--	--	--	--	--	--	--	--	--	--	--	--	--	--	--	--	--	--	--	--	--	--	--	--	--	--	--	--	--	--	--	--	--	--	--	--	--
--	--	--	--	--	--	--	--	--	--	--	--	--	--	--	--	--	--	--	--	--	--	--	--	--	--	--	--	--	--	--	--	--	--	--	--	--	--	--	--
--	--	--	--	--	--	--	--	--	--	--	--	--	--	--	--	--	--	--	--	--	--	--	--	--	--	--	--	--	--	--	--	--	--	--	--	--	--	--	--
