# Supplementary material for: Photoactivated nanomotors via aggregation induced emission for enhanced phototherapy
Source: Nat Commun. 2021 Apr 6;12:2077. doi: 10.1038/s41467-021-22279-w (PMC8024279; doi:10.1038/s41467-021-22279-w)
Supplement: Supplementary file 23 — Source Data [file 41467_2021_22279_MOESM23_ESM.zip › Raw data-NCOMMS-20-17994C-Z/Raw data of Figure 4/PI positve cells with AIE-Au nanomotor.xlsx]

## Sheet: Sheet1
scans	Blank	AIE-Ps	P2Ns without NIR	P2Ns with NIR
0	0	0	5	0
1	0	0	5	0
2	0	0	5	0
3	0	0	5	0
4	0	0	5	0
5	0	0	5	0
6	0	0	5	0
7	0	0	5	0
8	0	0	5	0
9	0	0	5	1.786
10	0	0	5	3.571
11	0	0	5	7.143
12	0	0	5	8.929
13	0	0	5	8.929
14	0	0	5	16.071
15	0	0	5	21.429
16	0	0	5	30.357
17	0	0	5	33.929
18	0	0	5	41.071
19	0	0	5	42.857
20	0	0	5	44.643
21	0	0	5	48.214
22	0	0	5	53.571
23	0	0	5	57.143
24	0	0	5	58.929
25	0	0	5	60.714
26	0	0	5	64.286
27	0	0	5	64.286
28	0	0	5	67.857
29	0	0	5	71.429
30	0	0	5	73.214
31	0	0	5	73.214
32	0	0	5	75
33	0	0	5	76.786
34	0	0	5	78.571
35	0	0	5	80.357
36	0	0	5	82.143
37	0	0	5	82.143
38	0	0	5	83.929
39	0	0	5	87.5
40	0	0	5	89.286
41	0	0	5	92.857
42	0	0	5	92.857
43	0	0	5	94.643
44	0	0	5	94.643
45	0	0	5	94.643
46	0	0	5	94.643
47	0	0	5	94.643
48	0	0	5	94.643
49	0	0	5	94.643
	--		--
	--		--
	--		--
	--		--
	--		--
	--		--
	--
	--
	--
	--
	--
	0
	0
	0
	0
	0
	0
	0
	0
