# Supplementary material for: Photoactivated nanomotors via aggregation induced emission for enhanced phototherapy
Source: Nat Commun. 2021 Apr 6;12:2077. doi: 10.1038/s41467-021-22279-w (PMC8024279; doi:10.1038/s41467-021-22279-w)
Supplement: Supplementary file 23 — Source Data [file 41467_2021_22279_MOESM23_ESM.zip › Raw data-NCOMMS-20-17994C-Z/Raw data of Figure 4/ROS increase with AIE-Au nanomotor.xlsx]

## Sheet: Sheet1
	Blank			AIE-Ps with NIR			P2NS without NIR			P2NS with NIR
0	1	0		1	0		1	0		1	0
1	0.99565	0.08833		1.18053	1.45162		1.27174	1.62565		5.11747	5.05426
2	1.26071	0.20754		2.02582	2.10275		1.3017	1.54185		14.0151	11.237
3	1.42304	0.22961		2.39602	2.05375		1.71328	2.16954		25.7361	16.2044
4	1.73294	0.10319		3.13025	2.58176		1.93184	2.15205		41.0076	18.4791
5	2.05224	0.23759		3.6876	3.43363		2.28906	2.52342		58.4601	15.4446
6	2.63051	0.61714		4.40127	4.09275		2.70102	2.96627		78.4308	19.9564
7	2.77856	0.5245		5.33088	4.47439		2.88777	3.10208		94.0488	19.5042
8	2.77522	0.68383		6.05688	4.75816		3.71538	3.93897		113.193	23.4407
9	3.54668	0.76268		8.03745	5.60857		4.12882	4.14432		133.369	23.3225
10	3.96403	1.0699		9.20564	6.0773		4.66762	4.31065		148.071	23.9391
11	4.29734	1.00094		10.7687	7.6915		5.7992	5.71156		172.363	28.0013
12	4.6825	0.88508		11.6058	7.55368		6.338	6.14865		186.075	28.5251
13	5.43499	1.59966		13.1113	7.46246		6.87421	6.60045		194.978	36.5982
14	6.14834	2.11851		16.2662	9.33876		8.16481	7.21301		202.58	38.0194
15	6.14479	1.41427		17.1814	10.0214		9.06084	7.94644		208.803	42.5642
16	6.40854	1.31681		20.3158	10.8972		10.1902	8.26197		219.241	42.6156
17	7.28703	1.96727		21.2659	10.7575		11.4483	8.57792		229.231	45.3188
18	7.85841	2.23561		25.0276	11.9186		12.5592	9.1442		237.5	45.2013
19	8.15356	2.20964		26.8621	11.9587		13.9152	9.33602		244	44.7831
20	8.15854	2.06333		31.1564	13.2326		14.8933	9.57709		245.591	40.553
21	9.636	3.4509		31.8105	14.3208		15.8785	9.58246		234.496	33.3236
22	9.5701	3.08968		36.2261	15.1446		17.8406	11.9698		215.827	32.1294
